# Supplementary material for: N,N′,N′′,N′′′-Tetrakis(2-methylphenyl)­oxybis(phospho­nic diamide): a redetermination at 150 K with Mo Kα radiation
Source: Acta Crystallogr Sect E Struct Rep Online. 2011 Jan 22;67(Pt 2):o450–1. doi: 10.1107/S1600536811002091 (PMC3051449; doi:10.1107/S1600536811002091)
Supplement: Supplementary file 1 [file e-67-0o450-sup1.cif]

##############################################################################
###                                                                        ###
###        Electronic paper (Acta Crystallographica Section E)             ###
###                                                                        ###
##############################################################################
#                                                                            #
# This CIF contains the data in a paper accepted for publication in Acta     #
# Crystallographica Section E. It conforms to the requirements of Notes      #
# for Authors for Section E, and has been peer reviewed under the auspices   #
# of the IUCr Commission on Journals.                                        #
#                                                                            #
# Full details of the Crystallographic Information File format               #
# are given in the paper "The Crystallographic Information File (CIF):       #
# a New Standard Archive File for Crystallography" by S. R. Hall, F. H.      #
# Allen and I. D. Brown [Acta Cryst. (1991), A47, 655-685].                  #
#                                                                            #
# The current version of the core CIF dictionary is obtainable from          #
# ftp://ftp.iucr.org/pub/cif_core.dic. The current version number is 2.4.    #
#                                                                            #
# Software is freely available for graphical display of the structure(s) in  #
# this CIF.  For information consult the CIF home page http://www.iucr.org/  #
# cif/home.html                                                              #
#                                                                            #
# This file may be used for bona fide research purposes within the           #
# scientific community so long as proper attribution is given to the journal # 
# article from which it was obtained.                                        #
#                                                                            #
##############################################################################
                                             
data_I
_audit_creation_method     SHELXL-97
_chemical_name_systematic
;
<i>N</i>-{[bis(2-methylanilino)phosphoryloxy](2-
methylanilino)phosphoryl]}-2-methylaniline
;
_chemical_name_common
;
<i>N</i>,<i>N</i>',<i>N</i>'',<i>N</i>'''-Tetrakis(2-
methylphenyl)oxybis(phosphonic diamide)
;
_chemical_formula_moiety     'C28 H32 N4 O3 P2'
_chemical_formula_sum     'C28 H32 N4 O3 P2'
_chemical_formula_iupac     'C28 H32 N4 O3 P2'
_chemical_formula_weight     534.52
_chemical_melting_point     ?
_symmetry_cell_setting     monoclinic
_symmetry_space_group_name_H-M     'P 21/c'
_symmetry_space_group_name_Hall     '-P 2ybc'
loop_
    _symmetry_equiv_pos_as_xyz
    'x, y, z'
    '-x, y+1/2, -z+1/2'
    '-x, -y, -z'
    'x, -y-1/2, z-1/2'
_cell_length_a     14.2621(6)
_cell_length_b     15.7029(11)
_cell_length_c     13.8401(8)
_cell_angle_alpha     90
_cell_angle_beta     118.915(4)
_cell_angle_gamma     90
_cell_volume     2713.2(3)
_cell_formula_units_Z     4
_cell_measurement_reflns_used     ?
_cell_measurement_theta_min     1
_cell_measurement_theta_max     27.5
_cell_measurement_temperature     150.0(10)
_exptl_crystal_description     'needle'
_exptl_crystal_colour     'colourless'
_exptl_crystal_size_max     0.45
_exptl_crystal_size_mid     0.33
_exptl_crystal_size_min     0.21
_exptl_crystal_density_diffrn     1.309
_exptl_crystal_density_meas     ?
_exptl_crystal_density_method     'not measured'
_exptl_crystal_F_000     1128
loop_
    _exptl_crystal_face_index_h
    _exptl_crystal_face_index_k
    _exptl_crystal_face_index_l
    _exptl_crystal_face_perp_dist
    1 1 0 0.134
    -1 0 0 0.117
    0 -1 0 0.125
    1 0 0 0.189
    0 0 -1 0.082
    0 0 1 0.106
    0 1 0 0.173
    0 -1 -1 0.082
    0 1 -1 0.110
    0 1 1 0.146
    1 1 -1 0.110
    -1 -1 1 0.154
_exptl_absorpt_coefficient_mu     0.197
_exptl_absorpt_correction_type     integration
_exptl_absorpt_process_details
;
Gaussian integration (Coppens & Hamilton, 1970)
;
_exptl_absorpt_correction_T_min     0.942
_exptl_absorpt_correction_T_max     0.969
_diffrn_ambient_temperature     150.0(10)
_diffrn_radiation_type     MoK\a
_diffrn_radiation_wavelength     0.71073
_diffrn_radiation_source     'fine-focus sealed tube'
_diffrn_radiation_monochromator     graphite
_diffrn_measurement_device_type     'Bruker--Nonius KappaCCD area-detector'
_diffrn_measurement_method     '\f and \w scans to fill the Ewald sphere'
_diffrn_detector_area_resol_mean     9.091
_diffrn_reflns_number     19090
_diffrn_reflns_av_R_equivalents     0.0469
_diffrn_reflns_av_sigmaI/netI     0.0444
_diffrn_reflns_theta_min     1.63
_diffrn_reflns_theta_max     27.50
_diffrn_reflns_theta_full     27.50
_diffrn_measured_fraction_theta_max     0.983
_diffrn_measured_fraction_theta_full     0.983
_diffrn_reflns_limit_h_min     -17
_diffrn_reflns_limit_h_max     18
_diffrn_reflns_limit_k_min     -20
_diffrn_reflns_limit_k_max     18
_diffrn_reflns_limit_l_min     -17
_diffrn_reflns_limit_l_max     17
_diffrn_standards_number     0
_diffrn_standards_interval_count     ?
_diffrn_standards_interval_time     ?
_diffrn_standards_decay_%     ?
_refine_special_details
;
Refinement of <i>F</i>^2^ against ALL reflections. The weighted <i>R</i>-factor
<i>wR</i> and goodness of fit <i>S</i> are based on <i>F</i>^2^, conventional
<i>R</i>-factors <i>R</i> are based on <i>F</i>, with <i>F</i> set to zero for
negative <i>F</i>^2^. The threshold expression of <i>F</i>^2^ >
\s(<i>F</i>^2^) is used only for calculating <i>R</i>-factors(gt) <i>etc</i>.
and is not relevant to the choice of reflections for refinement.
<i>R</i>-factors based on <i>F</i>^2^ are statistically about twice as large
as those based on <i>F</i>, and <i>R</i>- factors based on ALL data will be
even larger.
;
_reflns_number_total     6133
_reflns_number_gt     4719
_reflns_threshold_expression     I>2\s(I)
_refine_ls_structure_factor_coef     Fsqd
_refine_ls_matrix_type     full
_refine_ls_R_factor_all     0.0816
_refine_ls_R_factor_gt     0.0535
_refine_ls_wR_factor_gt     0.1043
_refine_ls_wR_factor_ref     0.1211
_refine_ls_goodness_of_fit_ref     1.176
_refine_ls_restrained_S_all     1.176
_refine_ls_number_reflns     6133
_refine_ls_number_parameters     334
_refine_ls_number_restraints     0
_refine_ls_hydrogen_treatment     constr
_refine_ls_weighting_scheme     calc
_refine_ls_weighting_details
         'calc w=1/[\s^2^(Fo^2^)+(0.0260P)^2^+3.5968P] where P=(Fo^2^+2Fc^2^)/3'
_atom_sites_solution_hydrogens     geom
_atom_sites_solution_primary     direct
_atom_sites_solution_secondary     difmap
_refine_ls_shift/su_max     ?
_refine_ls_shift/su_max_lt     0.001
_refine_ls_shift/su_mean     0.000
_refine_diff_density_max     0.376
_refine_diff_density_min     -0.505
_refine_ls_extinction_method     none
_refine_ls_extinction_coef     ?
loop_
    _atom_type_symbol
    _atom_type_description
    _atom_type_scat_dispersion_real
    _atom_type_scat_dispersion_imag
    _atom_type_scat_source
    'C' 'C' 0.0033 0.0016
                         'International Tables Vol C Tables 4.2.6.8 and 6.1.1.4'
    'H' 'H' 0.0000 0.0000
                         'International Tables Vol C Tables 4.2.6.8 and 6.1.1.4'
    'O' 'O' 0.0106 0.0060
                         'International Tables Vol C Tables 4.2.6.8 and 6.1.1.4'
    'N' 'N' 0.0061 0.0033
                         'International Tables Vol C Tables 4.2.6.8 and 6.1.1.4'
    'P' 'P' 0.1023 0.0942
                         'International Tables Vol C Tables 4.2.6.8 and 6.1.1.4'
_computing_data_collection
                    'COLLECT (Hooft, 1998) and DENZO (Otwinowski & Minor, 1997)'
_computing_cell_refinement
                    'COLLECT (Hooft, 1998) and DENZO (Otwinowski & Minor, 1997)'
_computing_data_reduction
                    'COLLECT (Hooft, 1998) and DENZO (Otwinowski & Minor, 1997)'
_computing_structure_solution     'SIR92 (Altomare <i>et al.</i>, 1994)'
_computing_structure_refinement     'SHELXL97 (Sheldrick, 2008)'
_computing_molecular_graphics
             'ORTEP-3 (Farrugia, 1997) and Mercury (Macrae <i>et al.</i>, 2008)'
_computing_publication_material     'SHELXL97 (Sheldrick, 2008)'
loop_
    _atom_site_type_symbol
    _atom_site_label
    _atom_site_fract_x
    _atom_site_fract_y
    _atom_site_fract_z
    _atom_site_U_iso_or_equiv
    _atom_site_adp_type
    _atom_site_calc_flag
    _atom_site_refinement_flags
    _atom_site_occupancy
    _atom_site_disorder_assembly
    _atom_site_disorder_group
    P P1 0.71234(5) 0.23508(4) 0.23550(5) 0.01571(14) Uani d . 1 . .
    P P2 0.81104(5) 0.21568(4) 0.47636(5) 0.01629(14) Uani d . 1 . .
    O O3 0.71315(13) 0.18618(12) 0.47678(13) 0.0220(4) Uani d . 1 . .
    O O2 0.77228(13) 0.18044(11) 0.19840(14) 0.0222(4) Uani d . 1 . .
    N N111 0.67768(15) 0.32469(13) 0.16770(15) 0.0171(4) Uani d . 1 . .
    H H111 0.7047 0.3375 0.1258 0.021 Uiso d R 1 . .
    N N112 0.60850(15) 0.19217(13) 0.23720(15) 0.0181(4) Uani d . 1 . .
    H H112 0.6126 0.1794 0.2995 0.022 Uiso d R 1 . .
    O O1 0.78382(12) 0.26154(11) 0.36239(12) 0.0195(4) Uani d . 1 . .
    N N113 0.87451(15) 0.28468(13) 0.57247(15) 0.0183(4) Uani d . 1 . .
    H H113 0.8426 0.3037 0.6073 0.022 Uiso d R 1 . .
    N N114 0.89635(16) 0.14390(13) 0.48176(16) 0.0207(4) Uani d . 1 . .
    H H114 0.9035 0.1363 0.4242 0.025 Uiso d R 1 . .
    C C15 0.97931(18) 0.31677(16) 0.6050(2) 0.0192(5) Uani d . 1 . .
    C C8 0.51193(18) 0.17513(15) 0.13812(18) 0.0171(5) Uani d . 1 . .
    C C14 0.4100(2) 0.25236(18) 0.2194(2) 0.0263(6) Uani d . 1 . .
    H H14A 0.3375 0.2691 0.1963 0.032 Uiso d R 1 . .
    H H14B 0.4543 0.3021 0.2366 0.032 Uiso d R 1 . .
    H H14C 0.4356 0.2169 0.2837 0.032 Uiso d R 1 . .
    C C10 0.3220(2) 0.18702(18) 0.0296(2) 0.0268(6) Uani d . 1 . .
    H H10 0.2563 0.2049 0.0211 0.032 Uiso d R 1 . .
    C C27 0.9154(2) 0.06277(17) 0.6406(2) 0.0259(6) Uani d . 1 . .
    H H27 0.8443 0.0744 0.6200 0.031 Uiso d R 1 . .
    C C23 1.0662(2) 0.07556(16) 0.6064(2) 0.0231(5) Uani d . 1 . .
    C C1 0.60452(19) 0.38319(15) 0.1753(2) 0.0193(5) Uani d . 1 . .
    C C2 0.5062(2) 0.40163(16) 0.0836(2) 0.0226(5) Uani d . 1 . .
    C C9 0.41430(19) 0.20379(16) 0.12797(19) 0.0206(5) Uani d . 1 . .
    C C24 1.1247(2) 0.02480(17) 0.6984(2) 0.0294(6) Uani d . 1 . .
    H H24 1.1947 0.0104 0.7174 0.035 Uiso d R 1 . .
    C C21 1.0415(2) 0.25452(19) 0.7949(2) 0.0297(6) Uani d . 1 . .
    H H21A 1.1022 0.2605 0.8673 0.036 Uiso d R 1 . .
    H H21B 1.0307 0.1954 0.7750 0.036 Uiso d R 1 . .
    H H21C 0.9789 0.2768 0.7950 0.036 Uiso d R 1 . .
    C C16 1.06130(19) 0.30251(16) 0.7133(2) 0.0219(5) Uani d . 1 . .
    C C6 0.6332(2) 0.42124(17) 0.2774(2) 0.0267(6) Uani d . 1 . .
    H H6 0.7003 0.4104 0.3374 0.032 Uiso d R 1 . .
    C C22 0.9598(2) 0.09322(16) 0.5770(2) 0.0214(5) Uani d . 1 . .
    C C11 0.3249(2) 0.1444(2) -0.0562(2) 0.0326(7) Uani d . 1 . .
    H H11 0.2619 0.1348 -0.1218 0.039 Uiso d R 1 . .
    C C12 0.4213(2) 0.11623(19) -0.0450(2) 0.0305(6) Uani d . 1 . .
    H H12 0.4234 0.0873 -0.1025 0.037 Uiso d R 1 . .
    C C3 0.4368(2) 0.45692(18) 0.0985(2) 0.0309(6) Uani d . 1 . .
    H H3 0.3708 0.4705 0.0386 0.037 Uiso d R 1 . .
    C C13 0.5154(2) 0.13111(17) 0.0530(2) 0.0241(5) Uani d . 1 . .
    H H13 0.5806 0.1117 0.0615 0.029 Uiso d R 1 . .
    C C25 1.0816(2) -0.00486(18) 0.7628(2) 0.0327(6) Uani d . 1 . .
    H H25 1.1228 -0.0381 0.8247 0.039 Uiso d R 1 . .
    C C19 1.1003(2) 0.39397(19) 0.5620(3) 0.0331(6) Uani d . 1 . .
    H H19 1.1132 0.4239 0.5116 0.040 Uiso d R 1 . .
    C C7 0.4739(2) 0.36301(18) -0.0263(2) 0.0264(6) Uani d . 1 . .
    H H7A 0.5312 0.3690 -0.0435 0.032 Uiso d R 1 . .
    H H7B 0.4112 0.3914 -0.0816 0.032 Uiso d R 1 . .
    H H7C 0.4585 0.3037 -0.0247 0.032 Uiso d R 1 . .
    C C20 0.9989(2) 0.36202(18) 0.5309(2) 0.0261(6) Uani d . 1 . .
    H H20 0.9437 0.3714 0.4595 0.031 Uiso d R 1 . .
    C C26 0.9776(2) 0.01502(17) 0.7348(2) 0.0300(6) Uani d . 1 . .
    H H26 0.9489 -0.0035 0.7788 0.036 Uiso d R 1 . .
    C C28 1.1164(2) 0.11288(19) 0.5422(2) 0.0308(6) Uani d . 1 . .
    H H28A 1.1902 0.0960 0.5754 0.037 Uiso d R 1 . .
    H H28B 1.1120 0.1739 0.5429 0.037 Uiso d R 1 . .
    H H28C 1.0791 0.0928 0.4674 0.037 Uiso d R 1 . .
    C C18 1.1820(2) 0.3807(2) 0.6680(3) 0.0354(7) Uani d . 1 . .
    H H18 1.2501 0.4021 0.6897 0.043 Uiso d R 1 . .
    C C5 0.5626(3) 0.47486(18) 0.2898(3) 0.0347(7) Uani d . 1 . .
    H H5 0.5812 0.4991 0.3581 0.042 Uiso d R 1 . .
    C C17 1.1622(2) 0.33534(19) 0.7422(2) 0.0314(6) Uani d . 1 . .
    H H17 1.2181 0.3266 0.8133 0.038 Uiso d R 1 . .
    C C4 0.4648(2) 0.49159(18) 0.2005(3) 0.0344(7) Uani d . 1 . .
    H H4 0.4168 0.5270 0.2087 0.041 Uiso d R 1 . .
loop_
    _atom_site_aniso_label
    _atom_site_aniso_U_11
    _atom_site_aniso_U_22
    _atom_site_aniso_U_33
    _atom_site_aniso_U_12
    _atom_site_aniso_U_13
    _atom_site_aniso_U_23
    P1 0.0135(3) 0.0217(3) 0.0119(3) 0.0002(2) 0.0062(2) 0.0018(2)
    P2 0.0149(3) 0.0225(3) 0.0113(3) -0.0025(2) 0.0062(2) 0.0001(2)
    O3 0.0189(8) 0.0333(10) 0.0141(8) -0.0056(8) 0.0083(7) -0.0009(7)
    O2 0.0214(8) 0.0264(9) 0.0232(9) 0.0059(7) 0.0144(7) 0.0043(7)
    N111 0.0195(9) 0.0215(10) 0.0146(9) -0.0007(8) 0.0115(8) 0.0009(8)
    N112 0.0163(9) 0.0267(11) 0.0119(9) -0.0035(8) 0.0073(8) 0.0021(8)
    O1 0.0163(8) 0.0280(9) 0.0113(7) -0.0049(7) 0.0045(6) 0.0020(7)
    N113 0.0150(9) 0.0261(11) 0.0150(9) -0.0024(8) 0.0081(8) -0.0046(8)
    N114 0.0260(11) 0.0239(11) 0.0148(9) 0.0019(9) 0.0119(8) 0.0005(8)
    C15 0.0151(11) 0.0206(12) 0.0221(12) -0.0010(10) 0.0090(9) -0.0053(10)
    C8 0.0178(11) 0.0167(11) 0.0140(10) -0.0019(9) 0.0055(9) 0.0029(9)
    C14 0.0216(12) 0.0355(15) 0.0246(13) 0.0017(11) 0.0134(10) 0.0018(11)
    C10 0.0167(12) 0.0343(15) 0.0249(13) -0.0031(11) 0.0063(10) 0.0033(11)
    C27 0.0308(14) 0.0234(13) 0.0265(13) 0.0003(11) 0.0163(11) 0.0009(11)
    C23 0.0253(13) 0.0198(13) 0.0237(12) -0.0030(10) 0.0115(11) -0.0085(10)
    C1 0.0245(12) 0.0156(11) 0.0247(12) -0.0012(10) 0.0172(10) 0.0011(10)
    C2 0.0249(12) 0.0182(12) 0.0280(13) 0.0002(10) 0.0154(11) 0.0044(10)
    C9 0.0206(12) 0.0228(13) 0.0182(11) -0.0031(10) 0.0092(10) 0.0030(10)
    C24 0.0285(14) 0.0237(14) 0.0276(14) 0.0045(11) 0.0068(11) -0.0027(11)
    C21 0.0266(13) 0.0372(16) 0.0179(12) -0.0018(12) 0.0049(10) -0.0012(11)
    C16 0.0172(11) 0.0228(13) 0.0227(12) 0.0026(10) 0.0072(10) -0.0052(10)
    C6 0.0338(14) 0.0227(13) 0.0274(13) -0.0032(12) 0.0178(12) -0.0040(11)
    C22 0.0265(13) 0.0183(12) 0.0184(11) -0.0008(10) 0.0101(10) -0.0029(10)
    C11 0.0237(13) 0.0411(17) 0.0192(12) -0.0111(13) -0.0007(10) -0.0013(12)
    C12 0.0367(15) 0.0334(15) 0.0184(12) -0.0098(13) 0.0109(11) -0.0079(11)
    C3 0.0314(14) 0.0262(15) 0.0383(15) 0.0041(12) 0.0193(13) 0.0078(12)
    C13 0.0246(13) 0.0260(14) 0.0210(12) -0.0015(11) 0.0104(10) -0.0014(10)
    C25 0.0423(16) 0.0217(14) 0.0250(13) 0.0037(12) 0.0090(12) 0.0032(11)
    C19 0.0330(15) 0.0341(16) 0.0426(16) -0.0031(13) 0.0264(14) 0.0005(13)
    C7 0.0255(13) 0.0281(14) 0.0241(13) 0.0016(11) 0.0107(11) 0.0038(11)
    C20 0.0244(13) 0.0295(14) 0.0257(13) -0.0042(11) 0.0130(11) -0.0025(11)
    C26 0.0429(16) 0.0222(13) 0.0267(14) -0.0017(12) 0.0182(13) 0.0024(11)
    C28 0.0271(14) 0.0330(15) 0.0343(15) -0.0002(12) 0.0164(12) -0.0020(12)
    C18 0.0222(13) 0.0353(16) 0.0519(18) -0.0066(12) 0.0203(13) -0.0101(14)
    C5 0.0517(18) 0.0266(15) 0.0364(16) -0.0027(14) 0.0297(15) -0.0062(12)
    C17 0.0177(12) 0.0350(16) 0.0341(15) 0.0005(12) 0.0066(11) -0.0063(12)
    C4 0.0455(17) 0.0195(14) 0.0502(18) 0.0071(13) 0.0327(15) 0.0024(13)
_geom_special_details
;
All e.s.d.'s (except the e.s.d. in the dihedral angle between two l.s. planes)
are estimated using the full covariance matrix. The cell e.s.d.'s are taken
into account individually in the estimation of e.s.d.'s in distances, angles
and torsion angles; correlations between e.s.d.'s in cell parameters are only
used when they are defined by crystal symmetry. An approximate (isotropic)
treatment of cell e.s.d.'s is used for estimating e.s.d.'s involving l.s.
planes.
;
loop_
    _geom_bond_atom_site_label_1
    _geom_bond_atom_site_label_2
    _geom_bond_site_symmetry_2
    _geom_bond_distance
    _geom_bond_publ_flag
    P1 O2 . 1.4681(17) ?
    P1 O1 . 1.6014(16) ?
    P1 N111 . 1.630(2) ?
    P1 N112 . 1.6376(19) ?
    P2 O3 . 1.4736(17) ?
    P2 O1 . 1.6017(16) ?
    P2 N113 . 1.612(2) ?
    P2 N114 . 1.634(2) ?
    N111 C1 . 1.432(3) ?
    N111 H111 . 0.8600 ?
    N112 C8 . 1.422(3) ?
    N112 H112 . 0.8599 ?
    N113 C15 . 1.428(3) ?
    N113 H113 . 0.8600 ?
    N114 C22 . 1.427(3) ?
    N114 H114 . 0.8600 ?
    C15 C20 . 1.383(4) ?
    C15 C16 . 1.403(3) ?
    C8 C13 . 1.387(3) ?
    C8 C9 . 1.404(3) ?
    C14 C9 . 1.504(3) ?
    C14 H14A . 0.9600 ?
    C14 H14B . 0.9600 ?
    C14 H14C . 0.9599 ?
    C10 C11 . 1.382(4) ?
    C10 C9 . 1.387(3) ?
    C10 H10 . 0.9300 ?
    C27 C26 . 1.389(4) ?
    C27 C22 . 1.393(4) ?
    C27 H27 . 0.9300 ?
    C23 C24 . 1.388(4) ?
    C23 C22 . 1.396(3) ?
    C23 C28 . 1.504(4) ?
    C1 C2 . 1.393(3) ?
    C1 C6 . 1.401(3) ?
    C2 C3 . 1.404(4) ?
    C2 C7 . 1.489(4) ?
    C24 C25 . 1.385(4) ?
    C24 H24 . 0.9300 ?
    C21 C16 . 1.494(4) ?
    C21 H21A . 0.9601 ?
    C21 H21B . 0.9599 ?
    C21 H21C . 0.9601 ?
    C16 C17 . 1.392(4) ?
    C6 C5 . 1.385(4) ?
    C6 H6 . 0.9300 ?
    C11 C12 . 1.379(4) ?
    C11 H11 . 0.9299 ?
    C12 C13 . 1.391(4) ?
    C12 H12 . 0.9300 ?
    C3 C4 . 1.380(4) ?
    C3 H3 . 0.9299 ?
    C13 H13 . 0.9300 ?
    C25 C26 . 1.375(4) ?
    C25 H25 . 0.9300 ?
    C19 C18 . 1.379(4) ?
    C19 C20 . 1.388(4) ?
    C19 H19 . 0.9300 ?
    C7 H7A . 0.9601 ?
    C7 H7B . 0.9600 ?
    C7 H7C . 0.9601 ?
    C20 H20 . 0.9301 ?
    C26 H26 . 0.9300 ?
    C28 H28A . 0.9601 ?
    C28 H28B . 0.9600 ?
    C28 H28C . 0.9600 ?
    C18 C17 . 1.386(4) ?
    C18 H18 . 0.9300 ?
    C5 C4 . 1.369(4) ?
    C5 H5 . 0.9300 ?
    C17 H17 . 0.9300 ?
    C4 H4 . 0.9300 ?
loop_
    _geom_angle_atom_site_label_1
    _geom_angle_atom_site_label_2
    _geom_angle_atom_site_label_3
    _geom_angle_site_symmetry_1
    _geom_angle_site_symmetry_3
    _geom_angle
    _geom_angle_publ_flag
    O2 P1 O1 . . 111.45(10) ?
    O2 P1 N111 . . 111.65(10) ?
    O1 P1 N111 . . 105.22(10) ?
    O2 P1 N112 . . 116.62(11) ?
    O1 P1 N112 . . 101.05(9) ?
    N111 P1 N112 . . 109.81(10) ?
    O3 P2 O1 . . 111.48(9) ?
    O3 P2 N113 . . 111.30(10) ?
    O1 P2 N113 . . 106.40(10) ?
    O3 P2 N114 . . 117.97(11) ?
    O1 P2 N114 . . 100.12(10) ?
    N113 P2 N114 . . 108.51(11) ?
    C1 N111 P1 . . 122.72(15) ?
    C1 N111 H111 . . 118.7 ?
    P1 N111 H111 . . 118.6 ?
    C8 N112 P1 . . 121.64(15) ?
    C8 N112 H112 . . 119.2 ?
    P1 N112 H112 . . 119.2 ?
    P1 O1 P2 . . 133.31(11) ?
    C15 N113 P2 . . 125.59(16) ?
    C15 N113 H113 . . 117.2 ?
    P2 N113 H113 . . 117.2 ?
    C22 N114 P2 . . 123.54(17) ?
    C22 N114 H114 . . 118.2 ?
    P2 N114 H114 . . 118.3 ?
    C20 C15 C16 . . 120.8(2) ?
    C20 C15 N113 . . 120.2(2) ?
    C16 C15 N113 . . 119.0(2) ?
    C13 C8 C9 . . 121.0(2) ?
    C13 C8 N112 . . 119.8(2) ?
    C9 C8 N112 . . 119.2(2) ?
    C9 C14 H14A . . 109.5 ?
    C9 C14 H14B . . 109.4 ?
    H14A C14 H14B . . 109.5 ?
    C9 C14 H14C . . 109.5 ?
    H14A C14 H14C . . 109.5 ?
    H14B C14 H14C . . 109.5 ?
    C11 C10 C9 . . 121.8(2) ?
    C11 C10 H10 . . 119.1 ?
    C9 C10 H10 . . 119.1 ?
    C26 C27 C22 . . 119.9(3) ?
    C26 C27 H27 . . 120.1 ?
    C22 C27 H27 . . 120.0 ?
    C24 C23 C22 . . 117.9(2) ?
    C24 C23 C28 . . 121.3(2) ?
    C22 C23 C28 . . 120.8(2) ?
    C2 C1 C6 . . 120.3(2) ?
    C2 C1 N111 . . 121.0(2) ?
    C6 C1 N111 . . 118.7(2) ?
    C1 C2 C3 . . 117.8(2) ?
    C1 C2 C7 . . 121.6(2) ?
    C3 C2 C7 . . 120.6(2) ?
    C10 C9 C8 . . 117.5(2) ?
    C10 C9 C14 . . 121.1(2) ?
    C8 C9 C14 . . 121.3(2) ?
    C25 C24 C23 . . 121.8(3) ?
    C25 C24 H24 . . 119.2 ?
    C23 C24 H24 . . 119.0 ?
    C16 C21 H21A . . 109.5 ?
    C16 C21 H21B . . 109.4 ?
    H21A C21 H21B . . 109.5 ?
    C16 C21 H21C . . 109.4 ?
    H21A C21 H21C . . 109.5 ?
    H21B C21 H21C . . 109.5 ?
    C17 C16 C15 . . 117.3(2) ?
    C17 C16 C21 . . 121.1(2) ?
    C15 C16 C21 . . 121.6(2) ?
    C5 C6 C1 . . 120.6(3) ?
    C5 C6 H6 . . 119.7 ?
    C1 C6 H6 . . 119.7 ?
    C27 C22 C23 . . 120.6(2) ?
    C27 C22 N114 . . 119.8(2) ?
    C23 C22 N114 . . 119.6(2) ?
    C12 C11 C10 . . 120.1(2) ?
    C12 C11 H11 . . 119.9 ?
    C10 C11 H11 . . 120.0 ?
    C11 C12 C13 . . 119.7(3) ?
    C11 C12 H12 . . 120.2 ?
    C13 C12 H12 . . 120.2 ?
    C4 C3 C2 . . 121.2(3) ?
    C4 C3 H3 . . 119.3 ?
    C2 C3 H3 . . 119.5 ?
    C8 C13 C12 . . 119.9(2) ?
    C8 C13 H13 . . 120.0 ?
    C12 C13 H13 . . 120.1 ?
    C26 C25 C24 . . 119.7(3) ?
    C26 C25 H25 . . 120.2 ?
    C24 C25 H25 . . 120.1 ?
    C18 C19 C20 . . 119.5(3) ?
    C18 C19 H19 . . 120.2 ?
    C20 C19 H19 . . 120.3 ?
    C2 C7 H7A . . 109.5 ?
    C2 C7 H7B . . 109.5 ?
    H7A C7 H7B . . 109.5 ?
    C2 C7 H7C . . 109.4 ?
    H7A C7 H7C . . 109.5 ?
    H7B C7 H7C . . 109.5 ?
    C15 C20 C19 . . 120.6(3) ?
    C15 C20 H20 . . 119.8 ?
    C19 C20 H20 . . 119.5 ?
    C25 C26 C27 . . 120.0(3) ?
    C25 C26 H26 . . 120.0 ?
    C27 C26 H26 . . 120.0 ?
    C23 C28 H28A . . 109.6 ?
    C23 C28 H28B . . 109.3 ?
    H28A C28 H28B . . 109.5 ?
    C23 C28 H28C . . 109.5 ?
    H28A C28 H28C . . 109.5 ?
    H28B C28 H28C . . 109.5 ?
    C19 C18 C17 . . 119.8(3) ?
    C19 C18 H18 . . 120.0 ?
    C17 C18 H18 . . 120.1 ?
    C4 C5 C6 . . 119.2(3) ?
    C4 C5 H5 . . 120.3 ?
    C6 C5 H5 . . 120.5 ?
    C18 C17 C16 . . 122.0(3) ?
    C18 C17 H17 . . 118.8 ?
    C16 C17 H17 . . 119.2 ?
    C5 C4 C3 . . 120.8(3) ?
    C5 C4 H4 . . 119.5 ?
    C3 C4 H4 . . 119.6 ?
loop_
    _geom_hbond_atom_site_label_D
    _geom_hbond_atom_site_label_H
    _geom_hbond_atom_site_label_A
    _geom_hbond_site_symmetry_A
    _geom_hbond_distance_DH
    _geom_hbond_distance_HA
    _geom_hbond_distance_DA
    _geom_hbond_angle_DHA
    N111 H111 O3 4_565 0.86 2.16 2.926(2) 149
    N112 H112 O3 . 0.86 2.16 2.906(2) 144
    N113 H113 O2 4_566 0.86 1.97 2.814(2) 167
data_global
_journal_date_recd_electronic     2010-12-22
_journal_date_accepted     2011-01-13
_journal_name_full     'Acta Crystallographica, Section E'
_journal_year     2011
_journal_volume     67
_journal_issue      2
_journal_page_first     o450
_journal_page_last     o451
_journal_paper_category     QO
_journal_coeditor_code     SJ5092
_publ_contact_author_name     'Mehrdad Pourayoubi'
_publ_contact_author_address
;
Department of Chemistry, Ferdowsi University of Mashhad, Mashhad, 91779, Iran
;
_publ_contact_author_email     mehrdad_pourayoubi@yahoo.com
_publ_contact_author_fax     '(+98)-511-8795457'
_publ_contact_author_phone     '(+98)-511-8796416'
_publ_section_title
;
<i>N</i>,<i>N</i>',<i>N</i>'',<i>N</i>'''-Tetrakis(2-\
methylphenyl)oxybis(phosphonic diamide):
a redetermination at 150 K with Mo <i>K</i>\a radiation
;
loop_
    _publ_author_name
    _publ_author_address
    'Pourayoubi, Mehrdad'
;
Department of Chemistry, Ferdowsi University of Mashhad, Mashhad, 91779, Iran
;
    'Pad\<elkov\'a, Zde\<nka'
;
Department of General and Inorganic Chemistry, Faculty of Chemical Technology,
University of Pardubice, Studentsk\'a 573, Pardubice 532 10, Czech Republic
;
    'Rostami Chaijan, Mahnaz'
;
Department of Chemistry, Ferdowsi University of Mashhad, Mashhad, 91779, Iran
;
    'R\%u\<zi\<cka, Ale\<s'
;
Department of General and Inorganic Chemistry, Faculty of Chemical Technology,
University of Pardubice, Studentsk\'a 573, Pardubice 532 10, Czech Republic
;
