# Supplementary material for: N,N′,N′′,N′′′-Tetrakis(2-methylphenyl)­oxybis(phospho­nic diamide): a redetermination at 150 K with Mo Kα radiation
Source: Acta Crystallogr Sect E Struct Rep Online. 2011 Jan 22;67(Pt 2):o450–1. doi: 10.1107/S1600536811002091 (PMC3051449; doi:10.1107/S1600536811002091)
Supplement: Supplementary file 2 [file e-67-0o450-Isup2.hkl]

# 
# h,k,l, Fc-squared, Fo-squared, sigma(Fo-squared) and status flag 
# 
data_I
_shelx_title ' Compound X' 
_shelx_refln_list_code          4 
_shelx_F_calc_maximum      226.48 
_exptl_crystal_F_000      1128.00 
_reflns_d_resolution_high  0.7697 
 
loop_ 
 _symmetry_equiv_pos_as_xyz 
 'x, y, z' 
 '-x, y+1/2, -z+1/2' 
 '-x, -y, -z' 
 'x, -y-1/2, z-1/2' 
 
_cell_length_a    14.2620 
_cell_length_b    15.7030 
_cell_length_c    13.8400 
_cell_angle_alpha  90.000 
_cell_angle_beta  118.915 
_cell_angle_gamma  90.000 
 
_shelx_F_squared_multiplier     1.000 
 
loop_ 
 _refln_index_h 
 _refln_index_k 
 _refln_index_l 
 _refln_F_squared_calc 
 _refln_F_squared_meas 
 _refln_F_squared_sigma 
 _refln_observed_status 
   1   0   0      320.54      152.49     81.00 o 
   2   0   0    12395.58    10684.15    194.81 o 
   3   0   0     1119.55      936.78     15.68 o 
   4   0   0        6.45        1.95      5.23 o 
   5   0   0      693.67      644.59     12.72 o 
   6   0   0      192.64      227.09     10.19 o 
   7   0   0      196.19      104.61      6.55 o 
   8   0   0     1816.85     1601.73     27.78 o 
   9   0   0      243.97      266.23     18.05 o 
  10   0   0     6734.83     6735.67    137.29 o 
  11   0   0       34.51       62.28      7.45 o 
  12   0   0      263.70      240.98     19.65 o 
  13   0   0      544.34      527.45     21.99 o 
  14   0   0        0.46        3.21      8.83 o 
  15   0   0        2.92       43.44     24.52 o 
   2   1   0       86.58      109.98     12.07 o 
   3   1   0    18051.64    16423.78    478.30 o 
   4   1   0       47.06       59.55      4.91 o 
   5   1   0        3.38        1.70      4.39 o 
   6   1   0       18.87       50.08      8.43 o 
   7   1   0        8.06        0.69      3.80 o 
   8   1   0       21.42       32.32      5.10 o 
   9   1   0      156.45      168.58      5.38 o 
  10   1   0      884.37      854.48     30.33 o 
  11   1   0     6778.94     4884.56    865.82 o 
  12   1   0      401.42      381.34     17.32 o 
  13   1   0      564.39      574.71     14.81 o 
  14   1   0       24.21       20.93     28.31 o 
  15   1   0      247.75      257.05     31.92 o 
  16   1   0        0.05       -4.51     12.82 o 
   1   2   0       76.35       95.56     11.41 o 
   2   2   0    32613.54    27421.62    732.88 o 
   3   2   0      982.50      969.83     15.19 o 
   4   2   0     2998.28     2952.47     39.84 o 
   5   2   0      840.40      889.88     15.33 o 
   6   2   0      987.72     1073.32     29.14 o 
   7   2   0      395.73      404.99     21.22 o 
   8   2   0      889.59      729.00     19.20 o 
   9   2   0     1193.39     1188.98     21.48 o 
  10   2   0     3298.57     3348.49     55.69 o 
  11   2   0      197.11      193.34      9.51 o 
  12   2   0      636.48      608.11     14.89 o 
  13   2   0      260.81      242.08     15.82 o 
  14   2   0       14.06       24.09     16.83 o 
  15   2   0       61.03       87.80     20.77 o 
  16   2   0       94.68       87.51     14.13 o 
   1   3   0    19853.47    18255.71    544.10 o 
   2   3   0     6037.83     5703.91     85.04 o 
   3   3   0    11724.93    10991.77    199.61 o 
   4   3   0     2138.87     2170.67     35.61 o 
   5   3   0      348.70      356.16     25.50 o 
   6   3   0     2235.47     2421.50     51.42 o 
   7   3   0      136.65      128.70     18.87 o 
   8   3   0       10.83       43.19     15.47 o 
   9   3   0     1752.85     1692.11     31.51 o 
  10   3   0      180.42      181.28     11.63 o 
  11   3   0     1306.18     1310.94     23.61 o 
  12   3   0      790.66      823.84     35.60 o 
  13   3   0      839.24      841.77     29.83 o 
  14   3   0       34.57       63.48     19.78 o 
  15   3   0        0.13       -1.34     14.90 o 
  16   3   0        0.59       68.46     20.24 o 
   0   4   0       56.23       76.70     18.86 o 
   1   4   0      749.13      704.77     15.90 o 
   2   4   0     4343.45     4166.05     54.28 o 
   3   4   0      211.32      220.63      7.77 o 
   4   4   0      606.74      453.87     13.19 o 
   5   4   0     1567.68     1627.35     41.32 o 
   6   4   0     1305.35     1375.91     32.99 o 
   7   4   0     1222.60     1168.80     27.43 o 
   8   4   0     2377.99     2279.16     39.60 o 
   9   4   0      108.49      118.37     10.62 o 
  10   4   0       15.37       16.55     11.56 o 
  11   4   0      132.79      131.81     30.63 o 
  12   4   0     2027.60     1984.19     37.48 o 
  13   4   0      131.12      123.43     34.51 o 
  14   4   0      568.65      636.84     64.97 o 
  15   4   0       34.15       66.70     17.72 o 
   1   5   0     3840.75     3752.60     59.31 o 
   2   5   0      779.70      783.52     17.06 o 
   3   5   0     5079.75     4815.75     70.43 o 
   4   5   0      167.54      187.69     10.60 o 
   5   5   0      845.64      991.04     35.02 o 
   6   5   0       71.60       37.54     33.20 o 
   7   5   0      972.69      962.20     21.36 o 
   8   5   0       28.82       64.51      9.68 o 
   9   5   0      709.49      728.66     28.93 o 
  10   5   0      595.71      566.56     18.17 o 
  11   5   0      152.11      144.64     15.17 o 
  12   5   0      366.30      392.76     15.83 o 
  13   5   0      363.94      392.00     27.74 o 
  14   5   0       10.72       25.11     17.51 o 
   0   6   0      621.46      577.07     21.68 o 
   1   6   0      606.24      548.75     11.37 o 
   2   6   0      542.66      447.27     19.75 o 
   3   6   0        0.81       15.83      5.68 o 
   4   6   0      294.12      334.58     10.86 o 
   5   6   0      269.51      272.72     23.04 o 
   6   6   0     1637.41     1804.40     33.14 o 
   7   6   0       69.84       50.43     15.92 o 
   8   6   0      266.37      283.76     12.49 o 
   9   6   0     1332.76     1354.43     39.58 o 
  10   6   0      170.18      167.36     41.22 o 
  11   6   0       85.61       77.44     20.03 o 
  12   6   0      875.34      818.98     26.25 o 
  13   6   0      716.47      743.17     26.65 o 
  14   6   0      464.71      496.44     30.82 o 
  15   6   0       34.82       85.84     21.68 o 
   1   7   0      188.11      157.06      8.06 o 
   2   7   0       39.06       65.35     12.22 o 
   3   7   0     1140.95     1081.13     18.25 o 
   4   7   0        5.63        2.11     10.34 o 
   5   7   0      114.33      149.15      9.93 o 
   6   7   0      248.07      212.11     17.10 o 
   7   7   0      253.20      213.20     13.94 o 
   8   7   0       45.10        4.74     12.08 o 
   9   7   0        3.42        9.98     12.97 o 
  10   7   0      323.54      334.96     31.54 o 
  11   7   0        2.37       16.07     28.06 o 
  13   7   0      926.69     1007.65     45.31 o 
  14   7   0       13.12      105.31     25.56 o 
  15   7   0       17.04      -26.18     17.45 o 
   0   8   0      991.94      833.59     30.78 o 
   1   8   0        2.48        2.22      7.50 o 
   2   8   0     1172.27     1175.50     20.10 o 
   3   8   0      982.59     1175.02     29.31 o 
   4   8   0      223.65      227.09     10.81 o 
   5   8   0       65.93       62.37     23.74 o 
   6   8   0       32.09       34.62     10.55 o 
   7   8   0      449.49      412.48     17.30 o 
   8   8   0      113.53      154.35     27.11 o 
   9   8   0       18.81       33.94     13.20 o 
  10   8   0      541.71      524.04     18.95 o 
  11   8   0      150.50      158.87     19.25 o 
  12   8   0      243.45      188.50     22.83 o 
  13   8   0      242.67      357.56     31.83 o 
  14   8   0        1.09       23.54     14.14 o 
   1   9   0      508.28      587.84     21.68 o 
   2   9   0      253.65      288.54     17.31 o 
   3   9   0       32.25       41.97      9.51 o 
   4   9   0      779.03      785.55     15.50 o 
   5   9   0      721.15      705.47     18.50 o 
   6   9   0      404.14      402.95     20.35 o 
   7   9   0      217.85      214.97     13.78 o 
   8   9   0       30.23      -14.01     12.98 o 
   9   9   0      610.80      552.66     18.92 o 
  10   9   0       40.20       36.34     23.13 o 
  11   9   0      126.03      149.69     27.66 o 
  12   9   0        4.04      -12.75     17.81 o 
  13   9   0      262.40      276.18     32.22 o 
   0  10   0     2320.37     2506.51     53.07 o 
   1  10   0       48.46       39.27     13.33 o 
   2  10   0      486.36      540.23     13.51 o 
   3  10   0      208.00      197.91     15.96 o 
   4  10   0      233.05      271.21     13.69 o 
   5  10   0      441.45      424.00     21.93 o 
   6  10   0        0.80       21.52      8.93 o 
   7  10   0      299.16      338.26     18.39 o 
   8  10   0        8.10       45.02     47.14 o 
   9  10   0      169.26      155.81     31.96 o 
  11  10   0       32.82       62.63     27.01 o 
  12  10   0        5.94      -35.57     23.72 o 
  13  10   0      124.28      192.97     30.19 o 
  14  10   0      233.78      364.11     36.16 o 
   1  11   0      163.63      151.53     22.32 o 
   2  11   0        6.17       19.34     21.02 o 
   3  11   0       32.86       22.72     10.43 o 
   4  11   0      603.61      659.05     17.14 o 
   5  11   0       35.32       59.66      7.78 o 
   6  11   0     1281.21     1255.36     21.84 o 
   7  11   0      552.52      529.46     17.48 o 
   8  11   0      511.99      482.84     17.77 o 
   9  11   0        7.04        0.54     51.67 o 
  10  11   0       31.16      161.77     30.94 o 
  11  11   0        1.29       58.64     27.61 o 
  12  11   0       10.59        6.77     20.02 o 
  13  11   0      178.18      198.03     32.69 o 
   0  12   0        7.01       90.70     23.47 o 
   1  12   0       68.82      101.17     27.85 o 
   2  12   0       21.26       -5.71     10.81 o 
   3  12   0     1752.04     1777.76     29.78 o 
   4  12   0      828.34      794.27     17.17 o 
   5  12   0     1062.70     1069.82     20.57 o 
   6  12   0        0.35        5.71     14.24 o 
   7  12   0      192.28      164.15     11.98 o 
   8  12   0       45.86       12.65     29.19 o 
   9  12   0       95.26       46.10     22.33 o 
  10  12   0      212.27      277.78     28.10 o 
  11  12   0      142.75       62.45     22.58 o 
  12  12   0       22.12       39.41     24.23 o 
  13  12   0      321.96      196.55     33.46 o 
   1  13   0        4.61      -20.69     17.43 o 
   2  13   0     2454.38     2454.04     66.95 o 
   3  13   0      326.04      322.32     11.94 o 
   4  13   0      628.78      601.47     15.37 o 
   5  13   0     1268.88     1275.11     31.10 o 
   6  13   0        0.85        6.50     12.69 o 
   7  13   0      133.66      136.14      8.90 o 
   8  13   0       64.24       72.14     30.48 o 
   9  13   0      172.64      198.34     33.08 o 
  10  13   0      134.60       87.37     31.31 o 
  11  13   0        3.46      -49.24     32.83 o 
  12  13   0      260.01      217.60     36.16 o 
   0  14   0      120.28      127.26     30.77 o 
   1  14   0      771.19      782.16     24.89 o 
   2  14   0       35.16       45.81     17.28 o 
   3  14   0      382.47      405.83     21.44 o 
   4  14   0      183.04      222.15     11.53 o 
   5  14   0       25.22        3.12      9.69 o 
   6  14   0      118.14      109.30      9.19 o 
   7  14   0      462.97      452.91     13.20 o 
   8  14   0      123.33      125.00     14.38 o 
   9  14   0        0.12       -0.84     23.55 o 
  10  14   0        4.10      -38.43     32.02 o 
  11  14   0      918.48      838.79     50.65 o 
   1  15   0       93.25      126.50     17.94 o 
   2  15   0      813.02      751.09     18.81 o 
   3  15   0      355.56      345.79     20.35 o 
   4  15   0      339.43      402.45     19.00 o 
   5  15   0      145.27      132.80     10.26 o 
   6  15   0      113.13      137.52     13.70 o 
   7  15   0      122.91      129.96     40.74 o 
   8  15   0        0.78        2.06     22.10 o 
   9  15   0      184.39      158.78     33.91 o 
   0  16   0      340.69      343.05     26.67 o 
   1  16   0      122.86      170.03     18.89 o 
   2  16   0      156.13      154.49     24.82 o 
   3  16   0      773.68      797.95     26.68 o 
   4  16   0       70.60       87.73     31.41 o 
   5  16   0       47.13       78.64     15.18 o 
   6  16   0      292.06      275.69     15.99 o 
   7  16   0       22.98       22.05      9.56 o 
   8  16   0       27.64      -47.46     31.64 o 
   9  16   0       24.15       51.19     31.02 o 
  10  16   0       48.68        0.71     30.81 o 
   1  17   0       26.65       -2.66     10.44 o 
   2  17   0      115.66      127.57     15.07 o 
   3  17   0        7.93        0.36     14.75 o 
   4  17   0       29.70       14.66     18.93 o 
   6  17   0       28.77      -24.00     29.45 o 
   7  17   0      347.64      311.49     39.25 o 
   8  17   0       18.53       30.41     32.52 o 
   0  18   0       16.62      -15.43     20.59 o 
   1  18   0       13.60       13.20     19.30 o 
   2  18   0      331.29      347.72     37.07 o 
   3  18   0      602.06      564.70     24.21 o 
   4  18   0       31.27      -18.02     20.84 o 
   6  18   0       20.26      -48.21     32.83 o 
   7  18   0        6.98        4.95     28.48 o 
   1  19   0      211.23      290.57     50.85 o 
   2  19   0       60.34      122.58     27.77 o 
   3  19   0        3.21      -16.33     27.80 o 
   4  19   0        6.70      -35.26     29.66 o 
   5  19   0       54.35      -17.46     26.32 o 
   0  20   0      152.04      148.03     27.60 o 
   2  20   0      207.74      251.48     33.65 o 
   3  20   0        7.70      -10.90     27.74 o 
 -16   1   1        3.39      -14.92      9.95 o 
 -15   1   1        3.97        9.54     11.81 o 
 -14   1   1      124.66       92.66     20.09 o 
 -13   1   1      237.68      233.23     18.44 o 
 -12   1   1      624.59      576.31      9.77 o 
 -11   1   1      254.00      260.59      7.50 o 
 -10   1   1        5.09        1.73      4.28 o 
  -9   1   1      116.63      133.89      7.74 o 
  -8   1   1      999.96     1145.36     14.83 o 
  -7   1   1     1272.23     1381.88     16.93 o 
  -6   1   1     3498.69     3707.48     44.94 o 
  -5   1   1      376.54      336.45      9.05 o 
  -4   1   1      503.66      570.92      7.69 o 
  -3   1   1     1536.03     1485.12     16.38 o 
  -2   1   1     3081.46     2917.89     52.87 o 
  -1   1   1      268.51      224.22     17.19 o 
   0   1   1     2589.78     1658.12    301.59 o 
   1   1   1      885.07      880.70     11.35 o 
   2   1   1        5.47       22.55      5.66 o 
   3   1   1     1033.72      888.43     15.21 o 
   4   1   1        0.34       -6.18      4.12 o 
   5   1   1     2218.33     2214.00     32.95 o 
   6   1   1      314.65      332.37     10.54 o 
   7   1   1       15.55       14.95      5.48 o 
   8   1   1       92.91      113.42      7.52 o 
   9   1   1      261.34      267.70      8.38 o 
  10   1   1       12.53        4.79     14.65 o 
  11   1   1        0.10      -10.54      7.24 o 
  12   1   1       77.05       80.90     10.60 o 
  13   1   1        4.58       41.15     21.67 o 
  14   1   1        6.87       -8.88      9.05 o 
  15   1   1        6.20      -17.52     11.68 o 
 -16   2   1       70.73       74.36     32.86 o 
 -15   2   1       67.61       83.44     11.73 o 
 -14   2   1        7.59        8.14     29.60 o 
 -13   2   1      143.50      155.36     18.34 o 
 -12   2   1      292.93      260.80     13.42 o 
 -11   2   1      133.26      174.25      8.83 o 
 -10   2   1       70.49       66.24     12.06 o 
  -9   2   1     1633.82     1528.76     18.64 o 
  -8   2   1       40.02       29.43      5.16 o 
  -7   2   1        2.18       -3.71      4.53 o 
  -6   2   1        6.01       33.31      6.75 o 
  -5   2   1     2656.57     2617.99     36.24 o 
  -4   2   1       93.48       78.60      8.88 o 
  -3   2   1     3640.22     3732.79     59.69 o 
  -2   2   1      108.69      132.53      3.92 o 
  -1   2   1     3167.16     2941.27     50.98 o 
   0   2   1      895.18      920.08     20.86 o 
   1   2   1    15663.33    14363.86    181.06 o 
   2   2   1     1853.70     1948.63     23.79 o 
   3   2   1     4271.96     4085.00     53.91 o 
   4   2   1     5042.23     5199.84     68.34 o 
   5   2   1        5.83       26.51      7.16 o 
   6   2   1       88.18       99.37     15.38 o 
   7   2   1      127.98      166.44     23.03 o 
   8   2   1      443.83      484.04     12.70 o 
   9   2   1     4342.18     4225.58    103.58 o 
  10   2   1      137.97      139.09     10.91 o 
  11   2   1        0.01       -2.13     11.28 o 
  12   2   1      351.97      333.43     14.39 o 
  13   2   1      250.74      210.90     31.39 o 
  14   2   1        0.03        7.31     11.78 o 
  15   2   1      282.77      318.51     18.14 o 
 -16   3   1       24.29       19.57     11.88 o 
 -15   3   1      129.49      146.94     12.90 o 
 -14   3   1        8.27      -19.70     13.13 o 
 -13   3   1      256.39      275.00     12.82 o 
 -12   3   1      142.26      125.13     10.90 o 
 -11   3   1     3456.96     3299.45     47.96 o 
 -10   3   1      525.27      543.98     14.23 o 
  -9   3   1       25.09       52.61     11.19 o 
  -8   3   1       38.48       32.67      9.09 o 
  -7   3   1      782.08      885.17     18.67 o 
  -6   3   1       43.60       48.49      8.95 o 
  -5   3   1       51.60       11.60     11.07 o 
  -4   3   1      382.93      426.07     11.69 o 
  -3   3   1     5219.77     5023.27     77.93 o 
  -2   3   1    10289.68    10186.93    204.91 o 
   0   3   1     2387.94     2439.43     44.28 o 
   1   3   1      457.50      479.84     12.87 o 
   2   3   1      260.72      298.11      9.66 o 
   3   3   1        0.03       31.16     17.53 o 
   4   3   1      240.52      235.73     12.71 o 
   5   3   1     2251.45     2381.87     34.48 o 
   6   3   1      651.47      699.29     14.73 o 
   7   3   1       94.43      108.48     15.25 o 
   8   3   1      842.60      884.93     20.10 o 
   9   3   1     1354.33     1292.68     23.17 o 
  10   3   1       16.66        6.89     14.34 o 
  11   3   1        1.47       -6.27     14.44 o 
  12   3   1      788.76      750.56     21.07 o 
  13   3   1       95.33       98.60     11.82 o 
  14   3   1      288.16      272.52     20.72 o 
  15   3   1      134.74      153.24     18.43 o 
 -15   4   1      179.48      162.61     15.81 o 
 -14   4   1      715.22      699.91     36.94 o 
 -13   4   1       48.66       45.45      9.07 o 
 -12   4   1      608.48      566.36     20.42 o 
 -11   4   1       46.73       82.18     21.83 o 
 -10   4   1      380.89      393.43     17.45 o 
  -9   4   1      589.80      537.98     15.64 o 
  -8   4   1        2.48       -3.37     10.00 o 
  -7   4   1      873.53      892.21     19.46 o 
  -6   4   1      409.34      424.21     12.88 o 
  -5   4   1     2173.89     2280.27     50.11 o 
  -4   4   1      204.68      212.15     24.08 o 
  -3   4   1      156.18      114.47      4.93 o 
  -2   4   1     9864.66    10192.46    158.55 o 
  -1   4   1     5250.13     5122.65     89.39 o 
   0   4   1    48261.69    42783.99    900.07 o 
   1   4   1     6084.44     6029.37     93.71 o 
   2   4   1       13.30       -2.09     13.77 o 
   3   4   1     1583.93     1496.47     22.02 o 
   4   4   1       62.49      128.49     30.77 o 
   5   4   1        0.28        3.79      7.65 o 
   6   4   1      964.05     1099.25     44.53 o 
   7   4   1      773.31      797.80     18.69 o 
   8   4   1      269.22      238.93     28.76 o 
   9   4   1     5875.10     5961.24    110.30 o 
  10   4   1       17.86       30.66     19.14 o 
  11   4   1      106.34      117.20     25.15 o 
  12   4   1       19.53      -10.86      8.00 o 
  13   4   1        0.05       24.07     18.35 o 
  14   4   1        4.56       14.15     29.42 o 
  15   4   1      548.19      584.61     30.35 o 
 -15   5   1       42.77       39.49     20.32 o 
 -14   5   1        0.21       30.82     13.55 o 
 -13   5   1      149.26      135.19     12.12 o 
 -12   5   1       11.98        1.02     10.54 o 
 -11   5   1     7618.37     7143.25    137.31 o 
 -10   5   1      100.90      135.29     22.28 o 
  -9   5   1       10.15      -15.79     11.94 o 
  -8   5   1     1641.40     1669.95     36.21 o 
  -7   5   1      205.26      266.44     15.07 o 
  -6   5   1      197.24      133.49     15.50 o 
  -5   5   1      519.34      455.02      9.94 o 
  -4   5   1       95.89      128.06      5.01 o 
  -3   5   1       26.75       22.36      6.19 o 
  -2   5   1     4275.56     4300.70     56.68 o 
  -1   5   1     2818.46     2631.63     36.10 o 
   0   5   1      283.06      273.16     19.16 o 
   1   5   1     8014.07     8080.66    108.41 o 
   2   5   1     4114.20     4115.97     54.33 o 
   3   5   1      311.68      223.86     11.32 o 
   4   5   1      248.55      317.96     12.07 o 
   5   5   1     1128.33     1102.62     22.76 o 
   6   5   1      469.26      470.58     15.33 o 
   7   5   1     1175.21     1270.28     25.84 o 
   8   5   1     1386.75     1336.25     51.81 o 
   9   5   1      175.09      194.05     13.57 o 
  10   5   1     1595.30     1529.27     36.64 o 
  11   5   1       38.89       27.39     29.21 o 
  12   5   1       13.20        4.48     14.11 o 
  13   5   1       94.68       71.18     37.39 o 
  14   5   1       83.42       39.68     20.25 o 
  15   5   1        0.74       27.78     13.91 o 
 -15   6   1      116.19      131.90     24.42 o 
 -14   6   1      500.29      531.82     32.38 o 
 -13   6   1       76.44       73.67     14.70 o 
 -12   6   1      237.66      310.97     29.11 o 
 -11   6   1      776.41      784.35     21.62 o 
 -10   6   1     3036.72     2966.73     51.64 o 
  -9   6   1      202.00      181.37     17.98 o 
  -8   6   1       31.41       61.06     11.02 o 
  -7   6   1     1012.79      968.04     21.07 o 
  -6   6   1     1179.90     1288.84     40.42 o 
  -5   6   1       98.21      117.08     14.46 o 
  -4   6   1       79.36       64.45     10.63 o 
  -3   6   1     8285.63     8134.19    105.23 o 
  -1   6   1      438.16      445.11     10.07 o 
   0   6   1     1340.12     1318.19     20.58 o 
   1   6   1       68.46       53.15     10.91 o 
   2   6   1      452.64      454.01      9.89 o 
   3   6   1      111.63      123.86     17.44 o 
   4   6   1      176.31      135.06     15.10 o 
   5   6   1        7.70        0.36     14.54 o 
   6   6   1       22.44       36.22     13.20 o 
   7   6   1     2086.74     2044.90     38.06 o 
   8   6   1       21.04       -0.06     12.34 o 
   9   6   1     2830.93     2795.94     59.75 o 
  10   6   1      219.33      214.96     13.75 o 
  11   6   1        9.60       40.13     22.16 o 
  12   6   1       30.54       56.45     12.77 o 
  13   6   1       59.35       64.35     21.87 o 
  14   6   1      109.12      122.10     23.76 o 
 -15   7   1       43.96       84.49     69.27 o 
 -14   7   1       15.48      -11.80     15.10 o 
 -13   7   1      351.30      359.15     31.07 o 
 -12   7   1      678.13      636.82     19.70 o 
 -11   7   1     1340.37     1304.60     37.24 o 
 -10   7   1       98.53       91.08     18.74 o 
  -9   7   1     1088.85      989.45     42.73 o 
  -8   7   1        0.17       15.55     41.54 o 
  -7   7   1       63.36       91.10     16.96 o 
  -6   7   1      710.18      658.49     14.29 o 
  -5   7   1      863.44      741.75     13.55 o 
  -4   7   1      854.94      747.81     16.45 o 
  -3   7   1      989.96      886.63     20.93 o 
  -2   7   1      271.38      223.64     11.12 o 
  -1   7   1      825.95      694.95     13.68 o 
   0   7   1     1110.53     1226.80     23.66 o 
   1   7   1        2.27       19.90      8.26 o 
   2   7   1       33.59       40.72     21.25 o 
   3   7   1     1089.67     1212.60     19.34 o 
   4   7   1     1649.04     1842.31     45.16 o 
   5   7   1     1960.58     2144.17     41.76 o 
   6   7   1     1959.69     2063.87     38.41 o 
   7   7   1      846.46      785.28     20.94 o 
   8   7   1     6496.32     6157.87     97.96 o 
   9   7   1      189.65      208.16     14.84 o 
  10   7   1      337.40      418.28     46.96 o 
  11   7   1       27.51      -16.87     35.23 o 
  12   7   1       28.76      -26.08     23.96 o 
  13   7   1       23.07      -14.06     22.62 o 
  14   7   1        6.85       33.22     15.00 o 
 -15   8   1      103.76      144.19     19.31 o 
 -14   8   1      181.10      163.46     27.50 o 
 -13   8   1      478.82      531.91     31.44 o 
 -12   8   1     1232.49     1269.52     53.17 o 
 -11   8   1        1.88       -8.69     12.14 o 
 -10   8   1     1001.67      942.89     35.02 o 
  -9   8   1      335.25      328.60     31.10 o 
  -8   8   1      903.54      895.62     45.85 o 
  -7   8   1      123.78      106.65     16.86 o 
  -6   8   1     1457.38     1531.50     31.69 o 
  -5   8   1     2018.50     2029.75     30.02 o 
  -4   8   1     3119.23     3036.04     74.33 o 
  -3   8   1      221.83      189.52     12.27 o 
  -2   8   1       82.62       44.82     12.69 o 
  -1   8   1      221.45      254.43     11.90 o 
   0   8   1     1140.98     1205.63     20.62 o 
   1   8   1       79.26       91.90     11.82 o 
   2   8   1      102.41      141.24     14.42 o 
   3   8   1      617.68      606.07     12.50 o 
   4   8   1     3554.34     3690.89     50.97 o 
   5   8   1        0.98        2.55     15.17 o 
   6   8   1      297.22      240.97     29.18 o 
   7   8   1     5925.79     5745.79    113.15 o 
   8   8   1      197.98      169.48     12.89 o 
   9   8   1       85.36      143.18     20.77 o 
  10   8   1      104.61      152.11     15.00 o 
  11   8   1      204.90      216.91     25.75 o 
  12   8   1        0.02       34.63     26.09 o 
  13   8   1        1.08       11.63     23.54 o 
  14   8   1       88.62      209.79     28.38 o 
 -15   9   1      115.50      119.50     27.69 o 
 -14   9   1      233.70      215.31     24.69 o 
 -13   9   1      580.33      602.56     39.23 o 
 -12   9   1       13.26       19.76     25.21 o 
 -11   9   1       41.00       73.47     25.45 o 
 -10   9   1      107.49       78.36     13.90 o 
  -9   9   1      879.09      907.23     24.17 o 
  -8   9   1        0.56        5.40     19.96 o 
  -7   9   1      210.72      253.70     20.02 o 
  -6   9   1       24.54       18.74     11.73 o 
  -5   9   1       59.91       30.69     25.77 o 
  -4   9   1     2932.83     3008.20     42.93 o 
  -3   9   1      849.11      815.99     16.12 o 
  -2   9   1        0.48      -11.19      7.46 o 
  -1   9   1      582.30      549.16     22.09 o 
   0   9   1        1.24       -8.34     12.23 o 
   1   9   1      326.44      325.63     18.13 o 
   2   9   1       44.33       59.82     22.56 o 
   3   9   1      115.19       96.58      7.54 o 
   4   9   1      101.33       80.60     20.82 o 
   5   9   1     2155.92     2159.51     33.46 o 
   6   9   1     7487.69     7386.80     87.56 o 
   7   9   1      902.36      881.31     26.09 o 
   8   9   1      109.39       43.48     15.27 o 
   9   9   1        4.67        1.21     15.26 o 
  10   9   1      881.14      806.29     28.65 o 
  11   9   1       10.45       51.82     25.65 o 
  12   9   1       95.39      176.43     30.02 o 
  13   9   1        1.14      -23.91     19.28 o 
  14   9   1      311.11      365.86     33.82 o 
 -14  10   1      149.97      233.17     32.52 o 
 -13  10   1      381.00      439.13     36.61 o 
 -12  10   1      663.54      701.04     42.33 o 
 -11  10   1      636.75      574.67     38.34 o 
 -10  10   1      622.49      546.13     33.03 o 
  -9  10   1        2.78       14.03     12.92 o 
  -8  10   1      859.71      870.69     24.40 o 
  -7  10   1       10.48       18.75      9.06 o 
  -6  10   1     1528.55     1557.86     25.25 o 
  -5  10   1     1583.46     1545.22     25.45 o 
  -4  10   1      637.27      602.64     17.19 o 
  -3  10   1     1198.86     1221.90     27.29 o 
  -2  10   1     1645.48     1693.19     27.32 o 
  -1  10   1       91.25       75.03     13.50 o 
   0  10   1        4.37       -8.62     17.52 o 
   1  10   1      143.02      143.99     16.87 o 
   2  10   1       44.63       70.39      7.98 o 
   3  10   1      795.13      907.08     17.50 o 
   4  10   1     1237.70     1407.73     23.47 o 
   5  10   1     1940.13     1903.26     29.43 o 
   6  10   1     2592.48     2473.58     37.79 o 
   7  10   1      158.62      131.87     14.76 o 
   8  10   1      339.76      345.30     17.29 o 
   9  10   1     1756.62     1786.82     72.69 o 
  10  10   1        2.88        9.18     18.81 o 
  11  10   1      298.60      280.38     32.50 o 
  12  10   1       68.05      105.19     29.74 o 
  13  10   1       14.79      -16.30     20.39 o 
 -14  11   1      401.21      396.08     37.30 o 
 -13  11   1      378.36      371.39     36.96 o 
 -12  11   1      283.25      194.96     32.14 o 
 -11  11   1      349.59      439.08     37.98 o 
 -10  11   1        5.35       80.72     28.76 o 
  -9  11   1        0.04      -22.48     17.32 o 
  -8  11   1      160.04      161.10     28.73 o 
  -7  11   1       10.61        3.45     15.20 o 
  -6  11   1     1404.13     1438.99     24.21 o 
  -5  11   1        6.81       -6.05     16.14 o 
  -4  11   1      278.39      284.28     10.71 o 
  -3  11   1     1504.99     1499.51     33.65 o 
  -2  11   1      342.09      361.01     12.83 o 
  -1  11   1      381.47      381.88     20.62 o 
   0  11   1       13.86       30.64     19.42 o 
   1  11   1      207.99      235.70     11.42 o 
   2  11   1      263.83      260.16     20.87 o 
   3  11   1      224.56      244.33     15.95 o 
   4  11   1     2337.23     2274.95     38.17 o 
   5  11   1     1064.60     1078.69     20.02 o 
   6  11   1      710.96      745.49     16.48 o 
   7  11   1      658.61      716.48     49.29 o 
   8  11   1     1540.20     1451.26     64.84 o 
   9  11   1      312.37      309.83     33.44 o 
  10  11   1       76.42       21.44     28.15 o 
  12  11   1       69.27       74.03     29.91 o 
 -13  12   1      450.69      467.69     40.54 o 
 -12  12   1     1334.16     1245.27     58.67 o 
 -10  12   1       13.52       65.76     28.56 o 
  -9  12   1        8.19      -38.22     28.78 o 
  -8  12   1       56.71       61.90     19.00 o 
  -7  12   1     2170.25     2146.07     33.21 o 
  -6  12   1       25.14       33.76     11.58 o 
  -5  12   1      141.74      127.31     11.39 o 
  -4  12   1      743.97      775.43     22.87 o 
  -3  12   1       24.96       57.71     26.95 o 
  -2  12   1      684.72      713.66     17.26 o 
  -1  12   1       79.51      102.22      9.83 o 
   0  12   1      158.46      177.52     19.92 o 
   1  12   1      171.89      172.89     10.67 o 
   2  12   1      521.15      489.94     13.99 o 
   3  12   1       91.09      109.51     10.66 o 
   4  12   1        2.16      -12.76     10.96 o 
   5  12   1     1523.12     1587.70     31.54 o 
   6  12   1      692.00      688.32     16.17 o 
   7  12   1     1447.99     1405.20     21.24 o 
   8  12   1      139.52      163.47     31.41 o 
   9  12   1       90.06      124.66     31.93 o 
  10  12   1       45.41       26.11     30.42 o 
  11  12   1      108.62      236.83     35.13 o 
  12  12   1        6.14      -14.24     25.02 o 
 -12  13   1      129.95       -9.61     31.01 o 
 -10  13   1      406.35      430.27     38.07 o 
  -9  13   1      797.91      715.49     39.41 o 
  -8  13   1        5.11       12.43     53.95 o 
  -7  13   1       38.57       38.02      9.07 o 
  -6  13   1      748.87      722.49     24.12 o 
  -5  13   1      494.89      508.64     17.01 o 
  -4  13   1      562.82      560.38     15.33 o 
  -3  13   1      148.39      165.72     12.48 o 
  -2  13   1      108.45      135.21     23.40 o 
  -1  13   1      711.35      701.77     37.29 o 
   0  13   1      206.36      221.55     13.93 o 
   1  13   1        0.70       11.79     10.50 o 
   2  13   1      371.83      412.69     14.40 o 
   3  13   1       13.07        4.36     13.80 o 
   4  13   1      655.87      662.17     16.29 o 
   5  13   1       19.90       39.12     23.87 o 
   6  13   1      640.67      662.27     35.49 o 
   7  13   1      425.08      398.12     11.16 o 
   8  13   1      610.29      569.40     38.75 o 
   9  13   1      494.90      421.76     33.32 o 
  10  13   1      477.14      469.05     34.20 o 
  11  13   1        3.47       51.37     23.08 o 
 -11  14   1       63.10       70.60     25.81 o 
 -10  14   1       65.25       63.70     23.85 o 
  -9  14   1      939.35      931.39     50.84 o 
  -8  14   1        0.09       -8.26     40.47 o 
  -7  14   1      106.08      103.06     21.01 o 
  -6  14   1       53.43       16.49     13.00 o 
  -5  14   1      780.87      802.15     27.17 o 
  -4  14   1       26.10       18.72      9.49 o 
  -3  14   1       32.58       13.44     14.23 o 
  -2  14   1     1087.49     1098.01     22.63 o 
  -1  14   1      152.72      151.30     15.16 o 
   0  14   1      203.87      195.36     11.48 o 
   1  14   1      188.08      160.83     16.38 o 
   2  14   1      324.48      329.53     18.37 o 
   3  14   1      100.97      130.67     21.21 o 
   4  14   1        1.66        5.89     10.29 o 
   5  14   1      549.53      577.39     14.80 o 
   6  14   1       14.80       18.72     32.94 o 
   7  14   1      854.84      836.86     23.35 o 
   8  14   1       57.68        0.61     29.29 o 
   9  14   1        3.17      -43.52     32.11 o 
  10  14   1       62.17      172.76     33.66 o 
  11  14   1      334.43      296.68     39.31 o 
 -11  15   1       19.58       -8.53     31.97 o 
 -10  15   1       91.22      160.45     33.53 o 
  -9  15   1       63.22       62.95     32.03 o 
  -8  15   1      460.20      434.65     17.12 o 
  -7  15   1        0.27      -17.14     19.90 o 
  -6  15   1       20.22       -1.44     12.75 o 
  -5  15   1      183.00      144.84     10.39 o 
  -4  15   1      330.90      321.46     17.54 o 
  -3  15   1        1.32       19.66     13.12 o 
  -2  15   1        3.61       24.09     27.58 o 
  -1  15   1       19.02       21.64     10.04 o 
   0  15   1       14.95      -18.47     22.70 o 
   1  15   1      249.48      270.57     12.36 o 
   2  15   1      352.65      356.16     13.98 o 
   3  15   1      508.11      521.30     22.93 o 
   4  15   1      148.64      157.12     14.13 o 
   5  15   1        1.37       -3.97     10.50 o 
   6  15   1      787.60      852.08     25.50 o 
   7  15   1      167.23      206.14     42.50 o 
   8  15   1      123.42      131.63     32.85 o 
   9  15   1       35.48      132.42     26.04 o 
  10  15   1       36.02       40.98     27.45 o 
  -9  16   1      296.40      330.82     37.69 o 
  -8  16   1       34.56       84.66     32.05 o 
  -7  16   1      145.91      124.82     44.95 o 
  -6  16   1      212.02      188.06     41.12 o 
  -5  16   1      329.54      265.45     20.67 o 
  -4  16   1      175.09      200.45     12.11 o 
  -3  16   1        1.21      -20.24     15.08 o 
  -2  16   1       12.02       11.34     10.42 o 
  -1  16   1      182.00      185.03     11.26 o 
   0  16   1      462.42      489.79     18.08 o 
   1  16   1       26.59       15.54     19.20 o 
   2  16   1      278.64      314.69     21.15 o 
   3  16   1      142.49      112.15     13.37 o 
   4  16   1      465.00      474.36     26.81 o 
   5  16   1      243.03      220.43     16.66 o 
   6  16   1       25.49       66.06     31.47 o 
   7  16   1      187.26      183.95     12.51 o 
   8  16   1       10.16       -1.98     29.65 o 
   9  16   1       17.39       46.10     31.89 o 
  -9  17   1       31.92       78.57     34.27 o 
  -8  17   1      215.20      233.46     34.62 o 
  -7  17   1      209.62      304.51     36.95 o 
  -6  17   1      435.85      435.63     39.32 o 
  -5  17   1      318.90      280.74     33.38 o 
  -4  17   1        5.22        1.26     10.19 o 
  -3  17   1      154.50      148.75     19.94 o 
  -2  17   1      228.97      225.04     14.44 o 
  -1  17   1       14.49       26.62     10.74 o 
   0  17   1      231.09      210.73     12.89 o 
   1  17   1      206.17      185.59     11.45 o 
   2  17   1      142.89      134.37     12.26 o 
   3  17   1      459.31      460.75     18.78 o 
   4  17   1      473.97      404.36     37.48 o 
   5  17   1      859.16      910.59     48.44 o 
   6  17   1       31.71        5.38     32.71 o 
   7  17   1       86.52      108.86     31.45 o 
   8  17   1       26.79      -49.71     33.14 o 
  -7  18   1      351.52      409.24     41.10 o 
  -6  18   1      297.26      331.56     30.80 o 
  -5  18   1       36.78       54.94     28.27 o 
  -4  18   1      210.97      241.55     32.96 o 
  -3  18   1       32.08      105.80     45.97 o 
  -2  18   1        5.43       24.30     11.67 o 
  -1  18   1       28.30       51.37     46.40 o 
   0  18   1       28.50       63.99     16.67 o 
   1  18   1      210.88      252.18     15.06 o 
   2  18   1      656.44      627.71     25.66 o 
   3  18   1        5.39       47.40     27.02 o 
   4  18   1      736.67      855.04     50.14 o 
   5  18   1      551.03      476.13     41.10 o 
   6  18   1       69.38       32.49     23.16 o 
   7  18   1       15.15      -52.41     34.94 o 
  -6  19   1      723.01      802.00     49.73 o 
  -5  19   1      100.94       14.45     29.08 o 
  -4  19   1        8.30      100.28     30.24 o 
  -3  19   1        0.36       39.77     28.50 o 
  -2  19   1        0.88      -25.60     17.06 o 
  -1  19   1      155.65      142.52     25.54 o 
   0  19   1      240.01      156.08     51.55 o 
   1  19   1      101.35       66.11     23.31 o 
   2  19   1       12.55       -9.41     19.66 o 
   3  19   1      244.94      142.42     25.08 o 
   4  19   1      471.38      426.51     37.62 o 
   5  19   1      374.46      288.16     37.43 o 
  -3  20   1      199.06      171.20     31.38 o 
  -2  20   1        9.78        0.83     26.34 o 
  -1  20   1       26.06       54.08     60.20 o 
   0  20   1      257.53      248.38     21.42 o 
   1  20   1      155.49      106.10     21.86 o 
 -16   0   2      845.95      856.64     23.82 o 
 -15   0   2        1.26      -15.62     10.41 o 
 -14   0   2     1039.29     1005.97     20.90 o 
 -13   0   2     4255.56     3994.80     83.40 o 
 -12   0   2     2161.04     2292.08     38.89 o 
 -11   0   2        2.30       18.36      7.60 o 
 -10   0   2      411.09      390.21     15.40 o 
  -9   0   2        9.97       15.69     13.52 o 
  -8   0   2      252.62      209.56      8.33 o 
  -7   0   2      843.87      839.30     16.36 o 
  -6   0   2     5760.90     5696.43     85.32 o 
  -5   0   2     5465.04     5735.85     85.56 o 
  -4   0   2     6141.83     5857.43     86.71 o 
  -3   0   2     7157.12     6266.73     80.05 o 
  -2   0   2     2826.55     2803.39     52.10 o 
  -1   0   2     4190.41     4068.81     73.90 o 
   0   0   2     1684.84     1644.36     31.46 o 
   1   0   2       22.96       34.54      5.09 o 
   2   0   2      124.32      129.52     22.14 o 
   3   0   2     5839.40     5335.78     79.63 o 
   4   0   2     4829.55     5018.18     75.48 o 
   5   0   2     1449.91     1827.90     30.38 o 
   6   0   2     1689.18     1897.31     31.80 o 
   7   0   2        4.46      -10.06      6.89 o 
   8   0   2       58.42       44.90     12.03 o 
   9   0   2     6075.88     5985.45     93.71 o 
  10   0   2      950.37      947.77     20.24 o 
  11   0   2      964.35      908.23     25.37 o 
  12   0   2        0.74       20.20     12.16 o 
  13   0   2      139.45      156.91     16.19 o 
  14   0   2      324.31      369.25     33.10 o 
 -17   1   2      689.28      782.09     42.21 o 
 -16   1   2        1.03        7.45      8.38 o 
 -15   1   2      405.88      397.32     16.06 o 
 -14   1   2      775.14      762.71     12.05 o 
 -13   1   2      169.18      192.91     14.29 o 
 -12   1   2     2540.15     2503.23     30.38 o 
 -11   1   2     1224.33     1214.58     16.27 o 
 -10   1   2       14.91       54.64     13.01 o 
  -9   1   2      316.21      285.66      6.80 o 
  -8   1   2     1513.83     1590.09     19.29 o 
  -7   1   2     4679.83     4633.12     49.77 o 
  -6   1   2     2975.97     2716.45     27.78 o 
  -5   1   2     1640.70     1535.90     17.73 o 
  -4   1   2     5815.03     5448.56     62.45 o 
  -3   1   2     1794.74     1689.81     23.04 o 
  -1   1   2      805.51      821.67     11.24 o 
   0   1   2    21399.24    19225.64    197.22 o 
   1   1   2      317.89      323.70      6.54 o 
   2   1   2     5404.94     5049.09     53.18 o 
   3   1   2      686.18      666.35      9.73 o 
   4   1   2     1305.34     1056.17     14.49 o 
   5   1   2      724.69      757.31     11.61 o 
   6   1   2     1054.49      839.40     16.81 o 
   7   1   2      454.97      473.95      9.73 o 
   8   1   2      129.27      149.39     10.17 o 
   9   1   2       33.69       67.64     16.81 o 
  10   1   2      491.64      486.11     14.74 o 
  11   1   2       59.53       83.16     17.75 o 
  12   1   2      127.30      130.73     13.23 o 
  13   1   2      131.75      152.75     22.71 o 
  14   1   2      464.06      503.90     21.31 o 
 -17   2   2      177.42      211.47     14.55 o 
 -16   2   2     1045.22     1042.82     32.11 o 
 -15   2   2      594.43      593.88     30.80 o 
 -14   2   2      926.48      963.29     24.66 o 
 -13   2   2      123.70      123.40      8.89 o 
 -12   2   2       67.92       73.70      4.47 o 
 -11   2   2      851.39      827.29     13.69 o 
 -10   2   2       33.14       44.77      4.25 o 
  -9   2   2       32.63       34.67      4.33 o 
  -8   2   2       96.36       45.37      4.03 o 
  -7   2   2      787.14      725.55     11.35 o 
  -6   2   2    11076.46    10975.58    125.02 o 
  -5   2   2       15.94       33.92      5.51 o 
  -4   2   2     1671.07     1664.24     20.70 o 
  -3   2   2    12441.70    11404.04    144.59 o 
  -2   2   2      745.71      729.43     13.20 o 
  -1   2   2      992.02      967.24     15.88 o 
   0   2   2      796.34      797.69     12.15 o 
   1   2   2     2789.83     2828.94     30.74 o 
   2   2   2       31.06       25.81      6.77 o 
   3   2   2      945.91      869.60     21.94 o 
   4   2   2        2.70       18.41      7.63 o 
   5   2   2       54.24        7.74     15.29 o 
   6   2   2        2.15       -5.57      8.16 o 
   7   2   2       76.39       81.25     17.84 o 
   8   2   2       11.64       17.44     10.97 o 
   9   2   2     3870.68     3884.97     92.50 o 
  10   2   2      132.89      129.04      9.15 o 
  11   2   2      844.24      828.04     20.61 o 
  12   2   2       89.39       89.13     14.31 o 
  13   2   2      343.37      370.37     19.04 o 
  14   2   2      265.59      277.38     19.08 o 
 -16   3   2        2.26        0.39     14.10 o 
 -15   3   2      393.61      436.05     23.57 o 
 -14   3   2      282.58      255.69     12.83 o 
 -13   3   2      352.70      355.36     22.47 o 
 -12   3   2      459.44      437.93     19.80 o 
 -11   3   2      486.16      515.72     15.01 o 
 -10   3   2        0.09       -3.93      9.78 o 
  -9   3   2       50.87       33.63      9.37 o 
  -8   3   2        1.71        3.19      2.94 o 
  -7   3   2     3343.90     3520.68     42.22 o 
  -6   3   2     2150.14     2051.07     25.73 o 
  -5   3   2      312.33      323.81      7.64 o 
  -4   3   2     6430.86     6185.49    131.85 o 
  -3   3   2    28733.10    26239.70    540.39 o 
  -1   3   2     1566.62     1542.53     33.20 o 
   0   3   2     9008.99     8871.50    130.48 o 
   1   3   2    11745.31    11333.07    140.20 o 
   2   3   2     2044.19     1967.03     25.13 o 
   3   3   2     1868.87     1863.34     24.14 o 
   4   3   2      436.72      382.27      8.11 o 
   5   3   2        8.76        0.64      6.65 o 
   6   3   2     1683.27     1529.39     24.99 o 
   7   3   2     1219.42     1286.41     30.70 o 
   8   3   2      645.96      632.67     16.85 o 
   9   3   2      267.34      279.24     21.71 o 
  10   3   2      271.67      278.37     23.19 o 
  11   3   2       47.22       46.13     13.55 o 
  12   3   2      101.92      111.47     17.11 o 
  13   3   2      105.62      134.34     41.72 o 
  14   3   2      351.69      375.25     33.46 o 
 -16   4   2      957.95     1027.15     31.35 o 
 -15   4   2      333.91      379.76     19.58 o 
 -14   4   2      866.56      829.74     62.87 o 
 -13   4   2       88.34       74.87      9.46 o 
 -12   4   2       49.17        9.68      9.89 o 
 -11   4   2      116.66      117.58     36.31 o 
 -10   4   2       58.69       62.60     28.68 o 
  -9   4   2      168.34      165.29     11.55 o 
  -8   4   2      477.04      505.05     15.01 o 
  -7   4   2      505.49      427.07     16.20 o 
  -6   4   2     3723.60     3939.86     64.94 o 
  -5   4   2    18036.15    18072.08    228.29 o 
  -4   4   2    12538.88    12596.13    281.71 o 
  -3   4   2     1086.20      984.58     45.44 o 
  -2   4   2    51295.15    44918.04   1264.32 o 
  -1   4   2     1041.02      985.45     18.03 o 
   0   4   2    45569.72    41074.41   1040.69 o 
   1   4   2     1742.47     1699.51     24.16 o 
   2   4   2     1078.35     1043.35     14.36 o 
   3   4   2     2422.56     2465.72     34.51 o 
   4   4   2      418.39      490.99     21.59 o 
   5   4   2     2086.36     1920.88     29.58 o 
   6   4   2      247.68      224.86     10.56 o 
   7   4   2     2535.20     2305.04     46.29 o 
   8   4   2        1.83       12.03     11.59 o 
   9   4   2        0.05       44.89     34.54 o 
  10   4   2     1003.56      988.20     28.67 o 
  11   4   2       19.93       42.90     19.69 o 
  12   4   2      759.45      771.71     21.02 o 
  13   4   2       43.75       13.97     17.51 o 
  14   4   2       63.85       69.10     17.70 o 
 -16   5   2      159.47      181.15     23.47 o 
 -15   5   2      651.39      761.52     62.08 o 
 -14   5   2      435.05      407.94     15.98 o 
 -13   5   2      718.63      723.65     22.62 o 
 -12   5   2      342.60      375.22     36.34 o 
 -11   5   2        8.93      -13.00     10.96 o 
 -10   5   2      525.13      501.53     20.74 o 
  -9   5   2        1.94       38.18     28.43 o 
  -8   5   2     1423.94     1522.11     29.45 o 
  -7   5   2     1527.40     1635.68     24.86 o 
  -6   5   2       12.24       -7.73      5.15 o 
  -5   5   2     4280.24     4387.65    117.36 o 
  -4   5   2     8064.06     8056.74    195.79 o 
  -3   5   2     1053.22      900.10     36.17 o 
  -2   5   2      157.55      195.83     10.15 o 
  -1   5   2       38.12       29.70     12.05 o 
   0   5   2      201.26      220.17      8.61 o 
   1   5   2      198.98      257.08      7.65 o 
   2   5   2      922.21      888.30     16.56 o 
   3   5   2      103.08      120.45     10.62 o 
   4   5   2        4.90        5.32      4.25 o 
   5   5   2      447.87      472.87     14.07 o 
   6   5   2     4726.32     4808.63    110.46 o 
   7   5   2      229.33      205.68     17.54 o 
   8   5   2      223.01      239.72     28.45 o 
   9   5   2       49.64      -25.73     19.62 o 
  10   5   2     1569.13     1496.71     35.98 o 
  11   5   2      189.31      168.16     27.55 o 
  12   5   2      264.25      281.46     22.09 o 
  13   5   2      487.77      440.98     27.75 o 
  14   5   2      688.30      755.73     27.16 o 
 -16   6   2      486.69      422.80     30.60 o 
 -15   6   2       89.56       74.46     19.28 o 
 -14   6   2      201.32      230.72     18.80 o 
 -13   6   2      193.12      258.87     14.49 o 
 -12   6   2       72.82      149.37     55.30 o 
 -11   6   2       69.76       30.86     29.48 o 
 -10   6   2       63.30       42.88     15.49 o 
  -9   6   2      296.12      302.41     14.75 o 
  -8   6   2      976.92     1105.19     24.53 o 
  -7   6   2      998.30     1000.29     19.74 o 
  -6   6   2      792.62      816.78     21.47 o 
  -5   6   2     1145.63     1077.35     17.76 o 
  -4   6   2      555.48      535.51     14.28 o 
  -3   6   2    15627.09    15733.33    272.61 o 
  -2   6   2     2187.70     1995.39     41.33 o 
  -1   6   2     5862.24     6104.64     80.18 o 
   0   6   2      229.39      216.18     11.98 o 
   1   6   2       34.70       32.88      7.23 o 
   2   6   2     1873.28     1945.06     35.40 o 
   3   6   2     1275.78     1312.89     21.12 o 
   4   6   2      106.39      106.29      9.49 o 
   5   6   2     1440.78     1327.87     27.10 o 
   6   6   2      686.27      720.48     25.26 o 
   7   6   2     1755.14     1660.54     33.14 o 
   8   6   2      552.91      586.35     22.50 o 
   9   6   2      363.41      363.76     20.14 o 
  10   6   2      737.02      737.78     24.41 o 
  11   6   2      155.57      104.42     19.27 o 
  12   6   2      623.20      703.54     36.20 o 
  13   6   2       24.67       49.58     21.57 o 
  14   6   2      250.44      375.84     29.73 o 
 -16   7   2      142.55      158.22     26.48 o 
 -15   7   2      345.60      347.54     29.34 o 
 -14   7   2       87.87      110.55     18.02 o 
 -13   7   2      447.18      375.44     19.67 o 
 -12   7   2      395.69      420.79     15.69 o 
 -11   7   2        0.75       10.31     13.30 o 
 -10   7   2     1754.05     1718.17     34.36 o 
  -9   7   2      590.37      635.11     32.26 o 
  -8   7   2      271.70      213.07     14.90 o 
  -7   7   2      871.72      972.53     25.97 o 
  -6   7   2     3538.37     3415.07     59.68 o 
  -5   7   2       20.32        4.95     10.05 o 
  -4   7   2     2526.82     2591.16     53.78 o 
  -3   7   2      190.51      148.46     12.38 o 
  -2   7   2      670.97      635.16     13.90 o 
  -1   7   2      437.64      410.78     11.39 o 
   0   7   2     2188.80     2156.12     31.50 o 
   1   7   2      370.13      438.98     15.51 o 
   2   7   2      786.48      862.49     15.53 o 
   3   7   2      578.05      583.90     11.85 o 
   4   7   2      111.88      101.46      7.10 o 
   5   7   2      444.81      365.23     36.09 o 
   6   7   2     2838.74     2905.40     62.50 o 
   7   7   2       30.73       48.43     11.54 o 
   8   7   2      813.86      756.15     68.22 o 
   9   7   2     1179.12     1210.54     43.25 o 
  10   7   2      356.27      346.13     15.66 o 
  11   7   2      778.94      768.30     40.21 o 
  12   7   2      135.50      243.59     27.62 o 
  13   7   2      911.40      853.37     41.72 o 
  14   7   2        8.39       73.72     18.47 o 
 -15   8   2       21.97       39.91     23.79 o 
 -14   8   2        5.13      -36.03     24.02 o 
 -13   8   2      453.93      481.66     34.59 o 
 -12   8   2      651.29      688.58     21.26 o 
 -11   8   2        0.03      -19.67     31.97 o 
 -10   8   2       31.66       41.10     11.11 o 
  -9   8   2     1142.65     1117.92     29.84 o 
  -8   8   2       54.87       44.43     11.02 o 
  -7   8   2     1950.53     1921.68     37.69 o 
  -6   8   2       64.03       83.52     11.33 o 
  -5   8   2       97.61       94.78      9.74 o 
  -4   8   2     1680.30     1539.12     24.51 o 
  -3   8   2     2709.34     2814.90     68.36 o 
  -2   8   2     6256.89     6241.77    104.31 o 
  -1   8   2      157.56      209.89      8.59 o 
   0   8   2      183.66      180.20     13.58 o 
   1   8   2      814.02      852.15     16.08 o 
   2   8   2       31.41       42.60      8.10 o 
   3   8   2      108.45      112.78     12.94 o 
   4   8   2       87.10       95.98      6.28 o 
   5   8   2      504.19      491.70     61.97 o 
   6   8   2       12.45       15.37     12.88 o 
   7   8   2     1394.14     1290.06     43.25 o 
   8   8   2     3085.02     3030.32     99.20 o 
   9   8   2      243.08      254.97     15.83 o 
  10   8   2      451.85      428.67     21.92 o 
  11   8   2      550.91      471.05     35.18 o 
  12   8   2      163.71      215.51     29.43 o 
 -15   9   2      122.44      131.49     60.58 o 
 -14   9   2        6.99      -13.26     26.68 o 
 -13   9   2      400.29      276.20     31.16 o 
 -12   9   2      534.25      444.97     33.27 o 
 -11   9   2      478.50      426.59     38.58 o 
 -10   9   2      434.36      425.22     26.36 o 
  -9   9   2       48.63        4.84     17.53 o 
  -8   9   2      423.95      355.63     19.11 o 
  -7   9   2       75.86       84.89      7.46 o 
  -6   9   2     1061.03     1101.05     27.41 o 
  -5   9   2      646.38      709.04     18.85 o 
  -4   9   2      718.17      749.70     15.62 o 
  -3   9   2      829.10      740.32     16.68 o 
  -2   9   2      144.10      138.43      9.14 o 
  -1   9   2      865.85      809.94     16.32 o 
   0   9   2     2750.18     2982.95     49.89 o 
   1   9   2      145.07      153.51      9.15 o 
   2   9   2      329.61      314.05     17.99 o 
   3   9   2     1449.11     1666.98     32.85 o 
   4   9   2        2.48        0.26     14.09 o 
   5   9   2      749.93      789.12     15.91 o 
   6   9   2      170.15      169.12     22.82 o 
   7   9   2     2910.10     2834.27     51.57 o 
   8   9   2     1058.19      995.40     63.01 o 
   9   9   2      312.11      363.02     41.76 o 
  10   9   2      200.57      239.11     30.36 o 
  11   9   2      801.55      710.97     42.09 o 
  12   9   2       47.43       74.40     27.04 o 
  13   9   2      292.10      388.81     33.62 o 
 -15  10   2      238.45      315.27     33.65 o 
 -14  10   2        1.75      -39.27     26.18 o 
 -13  10   2      341.49      324.63     27.26 o 
 -12  10   2      122.10      179.81     23.16 o 
 -11  10   2       10.13       -9.31     15.05 o 
 -10  10   2       30.29       98.54     41.46 o 
  -9  10   2     1111.87     1024.75     31.06 o 
  -8  10   2      639.15      657.74     13.76 o 
  -7  10   2     1207.70     1171.65     20.56 o 
  -6  10   2       24.47       62.47     12.58 o 
  -5  10   2      194.55      228.03     11.47 o 
  -4  10   2      596.60      576.31     17.26 o 
  -3  10   2       52.01       45.91      8.97 o 
  -2  10   2     2091.96     1967.48     30.74 o 
  -1  10   2      129.57      132.26     18.77 o 
   0  10   2      258.10      255.31     18.72 o 
   1  10   2        6.28        5.64     14.89 o 
   2  10   2     2073.38     2079.59     32.07 o 
   3  10   2       44.00       60.26     10.68 o 
   4  10   2      122.17      117.05     12.25 o 
   5  10   2        0.00       -3.64     10.29 o 
   6  10   2      478.00      468.74     28.67 o 
   7  10   2      331.46      344.33     32.95 o 
   8  10   2      243.21      285.79     64.82 o 
   9  10   2       48.90      138.43     29.90 o 
  10  10   2      613.06      491.24     37.37 o 
  11  10   2       22.31      -18.84     19.17 o 
  12  10   2      150.70      268.19     34.57 o 
  13  10   2      718.41      698.20     42.24 o 
 -14  11   2      338.30      251.47     27.69 o 
 -13  11   2      662.61      674.76     42.07 o 
 -12  11   2       25.62      101.23     28.52 o 
 -11  11   2        2.38      -18.65     20.08 o 
 -10  11   2      442.90      425.31     21.30 o 
  -9  11   2        0.09        2.20     20.71 o 
  -8  11   2       92.35       91.95     17.08 o 
  -7  11   2      985.27      937.07     23.56 o 
  -6  11   2       30.09       12.33      7.63 o 
  -5  11   2        0.93        2.00      9.12 o 
  -4  11   2       22.74       40.01     20.38 o 
  -3  11   2     2919.31     2973.04     44.18 o 
  -2  11   2      308.13      328.27     12.38 o 
  -1  11   2      687.95      678.79     15.77 o 
   0  11   2      625.38      657.07     15.97 o 
   1  11   2      409.47      402.82     15.52 o 
   2  11   2      115.29      102.30     16.07 o 
   3  11   2      896.00      977.97     26.48 o 
   4  11   2      292.22      314.73     10.57 o 
   5  11   2      224.34      190.83     12.27 o 
   6  11   2       37.46       28.34     13.81 o 
   7  11   2      490.65      521.79     35.26 o 
   8  11   2      475.44      420.26     36.36 o 
   9  11   2      184.42      189.66     31.17 o 
  10  11   2      634.13      592.96     35.86 o 
  11  11   2      467.47      450.56     38.04 o 
  12  11   2      257.16      275.25     35.03 o 
 -12  12   2       89.79      140.97     29.61 o 
 -11  12   2      155.64      223.18     26.77 o 
 -10  12   2      499.89      510.77     38.58 o 
  -9  12   2       54.23       49.26     22.73 o 
  -8  12   2        3.57       -2.78      5.51 o 
  -7  12   2      506.91      518.69     13.26 o 
  -6  12   2      299.27      290.46     20.72 o 
  -5  12   2       92.07       71.24     16.78 o 
  -4  12   2       62.29       44.27     10.27 o 
  -3  12   2      428.62      423.61     17.96 o 
  -2  12   2       70.26       86.42     14.01 o 
  -1  12   2       81.41       71.63     15.37 o 
   0  12   2     5387.96     5418.13     75.03 o 
   1  12   2      108.99      108.19     15.32 o 
   2  12   2      216.55      189.59     12.84 o 
   3  12   2      296.91      310.95     12.65 o 
   4  12   2       18.29       31.26      8.37 o 
   5  12   2       12.24        8.31     12.62 o 
   6  12   2      225.84      225.54     13.44 o 
   7  12   2      215.60      221.57     23.76 o 
   8  12   2      226.69      186.94     30.67 o 
   9  12   2       32.73       34.47     28.58 o 
  10  12   2       97.48       71.24     31.16 o 
  11  12   2      189.74      266.72     35.54 o 
 -13  13   2       14.45       54.35     31.11 o 
 -12  13   2      200.28      308.53     30.70 o 
 -11  13   2      289.82      231.22     30.81 o 
 -10  13   2       68.97      -15.92     29.56 o 
  -9  13   2      402.06      380.23     10.75 o 
  -8  13   2      252.59      258.79     10.31 o 
  -7  13   2      297.04      301.47     10.87 o 
  -6  13   2      281.36      293.90     23.36 o 
  -5  13   2       43.25       29.25     14.81 o 
  -4  13   2      465.99      434.46     19.31 o 
  -3  13   2      119.44      129.95     14.82 o 
  -2  13   2      325.23      368.78     35.23 o 
  -1  13   2     1425.85     1347.37     25.13 o 
   0  13   2      368.33      377.02     19.04 o 
   1  13   2      715.23      727.17     17.75 o 
   2  13   2      364.58      390.15     18.30 o 
   3  13   2      164.12      170.75     17.46 o 
   4  13   2       61.01       50.10     10.79 o 
   5  13   2      213.62      184.15     11.85 o 
   6  13   2      826.05      882.82     36.41 o 
   7  13   2        0.21       41.41     28.48 o 
   9  13   2      469.83      469.58     40.25 o 
  10  13   2        0.70      -45.81     30.54 o 
 -12  14   2       67.58      257.66     29.43 o 
 -11  14   2       14.26      -48.11     32.08 o 
 -10  14   2      132.77      196.61     35.01 o 
  -9  14   2        0.09      -31.60     21.07 o 
  -8  14   2        4.00      -15.63     22.77 o 
  -7  14   2      164.52      156.31     18.94 o 
  -6  14   2     1280.18     1297.95     24.49 o 
  -5  14   2     1176.96     1145.64     28.94 o 
  -4  14   2       21.97       20.57     13.37 o 
  -3  14   2      511.38      542.44     24.88 o 
  -2  14   2      832.15      862.47     30.02 o 
  -1  14   2       98.72      103.38     22.69 o 
   0  14   2     1473.12     1434.96     36.02 o 
   1  14   2       12.04      -16.57     11.05 o 
   2  14   2       80.14       86.77     18.33 o 
   3  14   2      375.73      363.94     13.03 o 
   4  14   2        3.32        7.75     17.19 o 
   5  14   2      106.11      149.74     10.16 o 
   6  14   2       34.54       16.52     17.98 o 
   7  14   2      176.10      153.25     13.66 o 
   9  14   2       13.12       -6.72     30.34 o 
  10  14   2      341.94      288.92     38.45 o 
 -11  15   2       61.52        4.28     31.86 o 
  -9  15   2      359.18      380.26     46.50 o 
  -8  15   2       65.81       81.06     14.08 o 
  -7  15   2        0.18      -28.47     28.06 o 
  -6  15   2      121.06      143.85     30.16 o 
  -5  15   2      450.92      408.22     22.11 o 
  -4  15   2      543.29      543.78     20.59 o 
  -3  15   2        0.37        6.22     12.53 o 
  -2  15   2      551.77      580.51     32.20 o 
  -1  15   2     1646.53     1659.10     29.96 o 
   0  15   2      403.38      427.15     19.20 o 
   1  15   2      268.25      249.49     29.88 o 
   2  15   2      147.57      185.72     23.20 o 
   3  15   2       10.06        5.05      9.58 o 
   4  15   2      571.11      584.96     28.97 o 
   5  15   2       55.55       41.04     18.02 o 
   6  15   2       49.84      117.17     32.42 o 
   7  15   2       60.91       29.59     28.84 o 
   8  15   2      179.33      189.83     26.78 o 
   9  15   2      128.63      150.43     32.47 o 
 -10  16   2      166.47      137.83     34.08 o 
  -9  16   2      160.48      203.94     35.69 o 
  -8  16   2      177.27      198.63     13.77 o 
  -7  16   2      608.21      572.62     54.69 o 
  -6  16   2        0.38       -6.03     14.00 o 
  -5  16   2      512.28      548.76     27.35 o 
  -4  16   2       86.26       81.76     28.51 o 
  -3  16   2       36.18       33.67     11.22 o 
  -2  16   2       21.12       35.50     12.58 o 
  -1  16   2      353.36      375.22     36.16 o 
   0  16   2      858.33      816.46     21.07 o 
   1  16   2       59.82       58.15     14.31 o 
   2  16   2        4.12       12.99     21.46 o 
   3  16   2      319.58      324.49     17.30 o 
   4  16   2        3.41       31.58     14.18 o 
   5  16   2      246.85      208.73     34.02 o 
   6  16   2       71.83       51.36     29.74 o 
   7  16   2      294.36      275.82     34.08 o 
   8  16   2      102.68      214.10     37.20 o 
  -9  17   2        0.02      -14.06     26.91 o 
  -8  17   2       36.82       50.34     32.75 o 
  -7  17   2      252.88      119.95     32.57 o 
  -6  17   2      410.14      451.93     37.78 o 
  -5  17   2      458.78      420.44     21.19 o 
  -4  17   2      319.45      326.20     16.59 o 
  -3  17   2       87.91       60.14     13.32 o 
  -2  17   2        8.64       -3.76     11.97 o 
  -1  17   2       40.38       41.69     10.41 o 
   0  17   2        4.41       46.02     24.44 o 
   1  17   2      553.83      561.62     24.01 o 
   2  17   2       27.80       24.96     11.28 o 
   3  17   2        2.54      -40.95     28.39 o 
   4  17   2      103.60       88.99     23.03 o 
   5  17   2       15.15      -46.84     31.23 o 
   6  17   2      321.54      309.63     31.62 o 
   7  17   2       47.21       96.47     34.64 o 
  -8  18   2       22.71      -22.62     29.78 o 
  -7  18   2       60.33      113.29     28.93 o 
  -6  18   2       30.15       24.99     29.75 o 
  -5  18   2      358.09      414.40     38.34 o 
  -4  18   2      348.08      348.36     22.82 o 
  -3  18   2      392.04      382.44     36.98 o 
  -2  18   2        2.63      -15.10     10.06 o 
  -1  18   2       21.52       -1.84      8.85 o 
   0  18   2       32.63       34.85     12.80 o 
   1  18   2       82.61      135.41     39.67 o 
   2  18   2       85.84      106.94     78.03 o 
   3  18   2        1.70       19.04     28.62 o 
   5  18   2      469.05      488.25     42.56 o 
  -6  19   2        8.82      -39.08     30.65 o 
  -5  19   2      626.92      558.52     41.48 o 
  -4  19   2      633.85      558.59     40.97 o 
  -3  19   2      188.17      195.30     20.48 o 
  -2  19   2       22.12        9.33     53.67 o 
  -1  19   2        1.19       33.75     24.92 o 
   0  19   2      102.30      113.28     16.30 o 
   1  19   2       14.63       48.59     27.96 o 
   2  19   2       11.18       91.75     29.18 o 
   3  19   2      133.46      210.79     34.88 o 
   4  19   2      263.83      311.87     37.07 o 
  -3  20   2       33.48       20.96     24.28 o 
  -2  20   2      237.49      130.62     30.55 o 
  -1  20   2        0.65       28.57     22.06 o 
   0  20   2       33.34      -33.51     25.82 o 
   1  20   2       66.00       27.60     26.12 o 
 -17   1   3      407.65      484.22     40.62 o 
 -16   1   3        0.77      -15.02     10.01 o 
 -15   1   3      246.71      212.13      6.30 o 
 -14   1   3        2.19       10.43      9.13 o 
 -13   1   3      462.36      436.30     10.61 o 
 -12   1   3       15.03       29.75      7.97 o 
 -11   1   3        4.68        8.34      4.81 o 
 -10   1   3      169.42      161.28      6.10 o 
  -9   1   3       79.37       94.43      5.50 o 
  -8   1   3      355.07      436.46     10.82 o 
  -7   1   3      160.32      200.30      8.82 o 
  -6   1   3        0.05        5.26      4.92 o 
  -5   1   3       78.60       83.44      5.35 o 
  -4   1   3       95.44       99.94      4.22 o 
  -3   1   3      545.43      481.29      9.30 o 
  -2   1   3     6540.51     6579.57    306.54 o 
  -1   1   3      616.49      595.48      8.09 o 
   1   1   3      368.49      361.82      6.93 o 
   2   1   3       20.50       14.55      5.60 o 
   3   1   3     2272.91     2383.67     29.36 o 
   4   1   3      868.40     1011.98     14.51 o 
   5   1   3      116.56       90.67      8.00 o 
   6   1   3       16.54        7.61      9.72 o 
   7   1   3      652.66      589.42     10.30 o 
   8   1   3      156.47      162.73     10.19 o 
   9   1   3      194.13      209.01      7.85 o 
  10   1   3       26.05       20.20     10.39 o 
  11   1   3      353.38      364.46     10.64 o 
  12   1   3      306.39      292.73     35.54 o 
  13   1   3       45.44       61.17     15.01 o 
 -17   2   3        8.61       -5.08     13.56 o 
 -16   2   3       42.81       24.17     39.07 o 
 -15   2   3        0.93       14.20     23.12 o 
 -14   2   3      200.56      178.13      8.63 o 
 -13   2   3       32.65       46.56      6.79 o 
 -12   2   3      451.11      477.57     17.36 o 
 -11   2   3      350.46      326.13      7.82 o 
 -10   2   3       67.97       87.93      7.37 o 
  -9   2   3     1183.97     1043.00     15.35 o 
  -8   2   3     1986.75     2324.84     26.72 o 
  -7   2   3      380.67      494.01      9.03 o 
  -6   2   3     1367.33     1482.53     19.58 o 
  -5   2   3      624.42      707.84     10.71 o 
  -4   2   3       33.14       13.39      9.56 o 
  -3   2   3      846.40     1046.79     16.23 o 
  -2   2   3      576.30      620.15     10.95 o 
  -1   2   3     2609.30     2879.86     34.42 o 
   0   2   3      506.02      571.86      8.52 o 
   1   2   3      851.09      942.49     12.18 o 
   2   2   3      942.76      946.94     13.93 o 
   3   2   3     1247.65     1346.62     19.36 o 
   4   2   3      154.69      247.46      7.36 o 
   5   2   3        8.08       26.84     10.49 o 
   6   2   3      420.49      392.45     18.55 o 
   7   2   3       15.27       33.31      5.86 o 
   8   2   3      279.40      307.07      8.86 o 
   9   2   3       71.08       52.29      5.83 o 
  10   2   3      533.58      539.49     28.49 o 
  11   2   3      540.96      540.54     21.47 o 
  12   2   3      121.97       89.93     34.45 o 
  13   2   3      160.51      177.78     16.99 o 
  14   2   3        0.02      -20.88     13.92 o 
 -17   3   3     1043.73     1029.55     30.01 o 
 -16   3   3       28.66       23.80     20.28 o 
 -15   3   3       80.55       99.01     13.97 o 
 -14   3   3      128.80       83.80     23.92 o 
 -13   3   3       33.10       64.92     10.23 o 
 -12   3   3      375.78      344.53     13.67 o 
 -11   3   3      581.02      652.71     15.24 o 
 -10   3   3       12.97        2.23      9.46 o 
  -9   3   3      341.99      348.20      8.74 o 
  -8   3   3       64.46       27.11     11.14 o 
  -7   3   3        0.36       13.75     19.02 o 
  -6   3   3     2864.95     3383.26     47.47 o 
  -5   3   3     1831.20     1790.62     43.41 o 
  -4   3   3     2832.78     3146.94     67.38 o 
  -3   3   3     8715.68     8726.45    111.62 o 
  -2   3   3     8472.76     8215.05    136.64 o 
  -1   3   3     4923.32     4979.24     97.54 o 
   0   3   3     9974.07    10689.91    121.94 o 
   1   3   3      131.31      157.22     10.22 o 
   2   3   3     8047.77     8387.25     88.28 o 
   3   3   3    10715.46    11262.19    117.61 o 
   4   3   3      269.52      271.65      9.74 o 
   5   3   3      636.23      511.80     19.05 o 
   6   3   3       26.09       26.17     10.27 o 
   7   3   3      781.38      727.52     18.24 o 
   8   3   3       99.36      113.34     16.70 o 
   9   3   3      348.95      392.08     13.24 o 
  10   3   3      488.31      540.23     19.16 o 
  11   3   3      365.95      358.94     14.30 o 
  12   3   3      441.40      427.40     30.52 o 
  13   3   3      504.11      477.19     20.66 o 
  14   3   3      129.66      104.87     24.74 o 
 -17   4   3       17.33       62.73     18.19 o 
 -16   4   3      246.02      270.16     16.75 o 
 -15   4   3        2.95        1.37     13.38 o 
 -14   4   3       23.73       11.50     22.00 o 
 -13   4   3     1436.93     1257.79     30.36 o 
 -12   4   3        1.47        8.45      7.88 o 
 -11   4   3     1041.19      936.59     23.38 o 
 -10   4   3      643.28      665.10     16.32 o 
  -9   4   3     1014.16      878.52     13.40 o 
  -8   4   3       68.78       67.43      9.23 o 
  -7   4   3        9.53       18.10      8.76 o 
  -6   4   3        5.75        5.77      5.87 o 
  -5   4   3     1175.81     1391.80     20.90 o 
  -4   4   3     1795.58     1912.13     41.91 o 
  -3   4   3     1902.58     2074.90     35.85 o 
  -2   4   3     1002.88     1176.78     21.33 o 
  -1   4   3     2173.29     2226.54     31.07 o 
   0   4   3     1263.92     1326.16     20.06 o 
   1   4   3     6220.30     6564.52     76.36 o 
   2   4   3     6961.41     7129.28     98.16 o 
   3   4   3     6346.40     6525.85     76.10 o 
   4   4   3       45.24      101.28      5.16 o 
   5   4   3       55.61       66.24     16.00 o 
   6   4   3      848.82      890.98     22.28 o 
   7   4   3      106.18      119.20     13.29 o 
   8   4   3      208.29      202.77     12.43 o 
   9   4   3       73.78      102.63     43.50 o 
  10   4   3       41.19       29.46      9.80 o 
  11   4   3      421.21      469.09     36.48 o 
  12   4   3      448.47      475.66     36.03 o 
  13   4   3      142.40      156.54     21.60 o 
  14   4   3        0.25       40.39     18.27 o 
 -16   5   3        5.75       21.01     14.47 o 
 -15   5   3       65.44      140.39     20.07 o 
 -14   5   3      244.79      207.97     18.62 o 
 -13   5   3        2.07      -18.11     12.07 o 
 -12   5   3      766.23      688.27     22.23 o 
 -11   5   3      120.90      147.00     12.29 o 
 -10   5   3     1637.42     1608.86     48.33 o 
  -9   5   3      160.78      143.32      4.88 o 
  -8   5   3       80.36       53.94      5.10 o 
  -7   5   3     1445.34     1615.01     29.94 o 
  -6   5   3      964.48     1219.24     27.21 o 
  -5   5   3     3142.87     3423.14     58.14 o 
  -4   5   3     1761.99     2046.64     52.08 o 
  -3   5   3      309.32      260.95     10.24 o 
  -2   5   3     6669.63     7167.86    165.51 o 
  -1   5   3      946.52      990.90     17.73 o 
   0   5   3     5080.59     5288.03     69.77 o 
   1   5   3      886.96      979.07     14.54 o 
   2   5   3     5546.57     5798.73     68.32 o 
   3   5   3      345.36      336.34      7.82 o 
   4   5   3      323.99      282.23     12.13 o 
   5   5   3     1626.14     1524.04     29.64 o 
   6   5   3     1076.97     1155.55     29.00 o 
   7   5   3     1948.16     1937.73     36.70 o 
   8   5   3      640.61      612.24     23.12 o 
   9   5   3     1643.88     1651.20     50.97 o 
  10   5   3      449.26      473.59     30.54 o 
  11   5   3       54.68       57.97     13.24 o 
  12   5   3      192.86      218.73     24.60 o 
  13   5   3      160.34      208.95     17.91 o 
 -16   6   3      254.26      294.22     19.61 o 
 -15   6   3      295.76      299.89     18.10 o 
 -14   6   3       12.54       43.09     44.69 o 
 -13   6   3      840.23      798.99     29.81 o 
 -12   6   3       40.21       82.61     15.00 o 
 -11   6   3     2363.21     2334.52     42.79 o 
 -10   6   3      290.25      327.08     14.27 o 
  -9   6   3      690.59      621.24     10.76 o 
  -8   6   3       24.07       35.36     13.76 o 
  -7   6   3      345.58      316.54     18.97 o 
  -6   6   3      955.37      961.71     20.71 o 
  -5   6   3      271.26      233.35     20.37 o 
  -4   6   3     2080.62     2286.96     34.97 o 
  -3   6   3      549.13      602.26     12.55 o 
  -2   6   3      352.69      326.76      9.52 o 
  -1   6   3     4080.86     4079.11     55.35 o 
   0   6   3       57.77       55.53     11.65 o 
   1   6   3     7336.21     7155.15     93.39 o 
   2   6   3        5.03        9.22     11.85 o 
   3   6   3     2697.75     2904.97     48.25 o 
   4   6   3     4442.71     4404.51     60.30 o 
   5   6   3      211.78      246.26     34.86 o 
   6   6   3     1475.30     1399.57     32.52 o 
   7   6   3     1688.21     1657.00     33.19 o 
   8   6   3        0.01       27.25     15.24 o 
   9   6   3       80.74       85.79     19.69 o 
  10   6   3      499.29      475.30     21.43 o 
  11   6   3      266.30      236.51     17.30 o 
  12   6   3      189.54      236.76     26.91 o 
  13   6   3      467.88      616.53     36.53 o 
 -16   7   3      284.98      220.61     27.79 o 
 -15   7   3       64.78       -4.87     16.31 o 
 -14   7   3       65.96      113.26     77.09 o 
 -13   7   3      527.30      563.83     22.51 o 
 -12   7   3       15.37        0.07     14.28 o 
 -11   7   3       51.99       57.37     11.60 o 
 -10   7   3      101.42       84.86     17.57 o 
  -9   7   3       57.16       34.06      6.53 o 
  -8   7   3     2147.96     2048.26     28.59 o 
  -7   7   3       53.43       49.15      8.02 o 
  -6   7   3     2309.99     2297.73     63.44 o 
  -5   7   3     2269.81     2328.81     40.84 o 
  -4   7   3      138.08      202.33     12.28 o 
  -3   7   3      733.70      730.84     21.05 o 
  -2   7   3      146.21      227.86     15.00 o 
  -1   7   3     1010.11     1111.11     22.12 o 
   0   7   3     2326.18     2368.55     34.41 o 
   1   7   3        5.04        2.82      7.88 o 
   2   7   3     4776.00     4876.19     58.82 o 
   3   7   3      182.25      204.98     10.41 o 
   4   7   3     1157.67     1097.72     30.50 o 
   5   7   3     3128.36     3126.02     39.39 o 
   6   7   3       83.07      119.39     34.21 o 
   7   7   3        5.23      -16.95     18.24 o 
   8   7   3       29.60       -2.73      8.98 o 
   9   7   3      180.25      140.81     15.18 o 
  10   7   3      742.37      722.09     39.59 o 
  11   7   3      212.69      215.82     23.58 o 
  12   7   3      130.44      196.16     17.96 o 
  13   7   3        0.22       17.56     27.36 o 
 -16   8   3       65.85       39.50     22.45 o 
 -15   8   3       84.22       85.84     18.92 o 
 -14   8   3      146.82      105.67     26.69 o 
 -13   8   3        4.12        6.70     18.42 o 
 -12   8   3       15.84       -5.48     18.53 o 
 -11   8   3        1.77       32.95     12.26 o 
 -10   8   3      199.22      214.47     42.94 o 
  -9   8   3     1928.50     1888.17     25.70 o 
  -8   8   3       93.75      107.34     24.83 o 
  -7   8   3     2077.31     2101.62     31.70 o 
  -6   8   3      987.22     1017.25     28.02 o 
  -5   8   3     1619.94     1623.93     25.74 o 
  -4   8   3     2935.39     3087.80     77.75 o 
  -3   8   3      259.25      268.28     13.59 o 
  -2   8   3     1554.83     1636.91     26.04 o 
  -1   8   3      462.68      380.57     18.58 o 
   0   8   3      664.41      762.36     22.82 o 
   1   8   3      441.22      378.83     18.34 o 
   2   8   3     1065.75     1047.18     18.69 o 
   3   8   3     3504.68     3651.23     45.59 o 
   4   8   3     3645.43     3547.02     44.41 o 
   5   8   3      377.38      395.12     54.61 o 
   6   8   3      915.04      970.92     25.25 o 
   7   8   3      632.37      645.74     22.73 o 
   8   8   3       53.60       36.80     19.55 o 
   9   8   3        0.47      -27.32     19.32 o 
  10   8   3      554.49      522.93     37.11 o 
  11   8   3      213.08      215.51     28.82 o 
  12   8   3      606.29      560.47     35.85 o 
  13   8   3        0.57       -2.41     17.42 o 
 -15   9   3      210.05      191.90     26.23 o 
 -14   9   3      473.51      486.04     31.91 o 
 -13   9   3       41.03       95.83     25.24 o 
 -12   9   3       14.94       17.32     12.17 o 
 -11   9   3      174.93      189.79     18.86 o 
 -10   9   3     1333.87     1360.97     30.00 o 
  -9   9   3       63.06       58.99      7.79 o 
  -8   9   3     4052.90     4063.77     56.46 o 
  -7   9   3      454.47      469.49     17.50 o 
  -6   9   3     2096.38     2127.70     34.61 o 
  -5   9   3      184.66      231.11     17.92 o 
  -4   9   3     1655.87     1560.21     26.49 o 
  -3   9   3       64.51       53.10     10.67 o 
  -2   9   3      884.11      854.13     19.36 o 
  -1   9   3       85.51       71.58      7.97 o 
   0   9   3      604.60      538.32     13.33 o 
   1   9   3     1855.33     1961.61     30.34 o 
   2   9   3     3130.28     3116.66     44.52 o 
   3   9   3      152.85      163.83      7.80 o 
   4   9   3      345.22      308.97     16.01 o 
   5   9   3      814.20      816.84     25.61 o 
   6   9   3       16.95       36.20     34.66 o 
   7   9   3       16.71      -27.52     22.71 o 
   8   9   3      692.93      665.08     26.43 o 
   9   9   3       15.23      -13.58     26.30 o 
  10   9   3       15.63      -15.27     19.68 o 
  11   9   3      276.49      235.37     31.42 o 
  12   9   3        5.79      -17.93     25.92 o 
 -15  10   3      508.87      609.90     41.54 o 
 -14  10   3      189.49      202.76     30.33 o 
 -13  10   3      131.31      212.78     30.46 o 
 -12  10   3       84.93      193.16     30.52 o 
 -11  10   3        0.06        0.43     20.74 o 
 -10  10   3      189.55      198.42     21.46 o 
  -9  10   3     1622.83     1649.76     23.90 o 
  -8  10   3      145.68      116.37     12.43 o 
  -7  10   3     1302.88     1296.75     22.46 o 
  -6  10   3       61.86       85.40     15.01 o 
  -5  10   3     1022.58     1001.56     24.00 o 
  -4  10   3       44.96       53.55     15.16 o 
  -3  10   3     2181.67     2155.85     33.51 o 
  -2  10   3      111.18       93.75      8.63 o 
  -1  10   3       87.34      145.59     10.37 o 
   0  10   3      330.32      333.42     27.15 o 
   1  10   3     1726.81     1786.00     29.16 o 
   2  10   3     2023.66     2101.73     35.15 o 
   3  10   3     1805.44     1820.44     29.00 o 
   4  10   3      599.95      554.10     22.09 o 
   5  10   3      124.95      130.28     10.71 o 
   6  10   3        0.04      -15.03     23.80 o 
   7  10   3       29.41       19.61     13.82 o 
   8  10   3        3.45       81.35     28.53 o 
   9  10   3      352.16      294.72     26.78 o 
  10  10   3        0.85      -39.40     28.41 o 
  11  10   3       90.61      115.43     27.51 o 
  12  10   3      629.53      641.50     42.68 o 
 -14  11   3      862.44      756.95     45.72 o 
 -13  11   3      106.02      130.24     30.89 o 
 -12  11   3      159.27      123.13     29.57 o 
 -11  11   3        7.70       49.23     28.13 o 
 -10  11   3      707.52      732.00     27.11 o 
  -9  11   3       58.51       28.15     22.63 o 
  -8  11   3     3750.87     3727.05     52.93 o 
  -7  11   3      116.51      123.63      8.34 o 
  -6  11   3      746.39      792.01     17.20 o 
  -5  11   3       43.74       49.43     14.51 o 
  -4  11   3     1605.58     1641.59     27.99 o 
  -3  11   3      135.14      144.74     18.58 o 
  -2  11   3      238.66      280.71     11.89 o 
  -1  11   3        0.01       38.41     14.85 o 
   0  11   3       64.93       73.57     32.63 o 
   1  11   3        5.01        9.97     18.79 o 
   2  11   3     1213.89     1201.31     31.51 o 
   3  11   3     2516.30     2565.31     40.25 o 
   4  11   3      250.38      244.04     24.35 o 
   5  11   3       32.22       52.56     16.13 o 
   6  11   3        0.24       17.17     14.74 o 
   7  11   3       20.82      -19.90     14.37 o 
   8  11   3        0.74      -28.54     29.00 o 
   9  11   3       71.88      109.80     30.22 o 
  10  11   3       31.41       86.27     29.74 o 
  11  11   3      278.17      318.26     33.88 o 
 -14  12   3        6.96       64.15     27.81 o 
 -13  12   3        7.15      -43.81     29.21 o 
 -12  12   3        0.30       56.48     30.60 o 
 -11  12   3      207.97      261.73     33.82 o 
 -10  12   3        9.71       44.48     20.77 o 
  -9  12   3      334.78      307.61     10.66 o 
  -8  12   3      200.36      156.97      8.54 o 
  -7  12   3     1419.08     1470.87     32.36 o 
  -6  12   3      464.55      456.60     16.29 o 
  -5  12   3     1635.02     1637.61     31.93 o 
  -4  12   3      275.94      301.66     19.53 o 
  -3  12   3      698.23      631.21     17.09 o 
  -2  12   3       80.26       73.67     10.15 o 
  -1  12   3      221.38      196.40     14.91 o 
   0  12   3      395.40      405.17     28.28 o 
   1  12   3       74.66       75.58     14.48 o 
   2  12   3      886.43      900.43     19.11 o 
   3  12   3     1189.39     1187.48     34.79 o 
   4  12   3      255.69      266.73     12.73 o 
   5  12   3       95.87       85.99      7.97 o 
   6  12   3      362.93      339.16     34.28 o 
   7  12   3      649.92      665.52     42.47 o 
   8  12   3      350.83      384.93     34.39 o 
   9  12   3      270.91      277.58     29.18 o 
  11  12   3       29.30       47.21     31.53 o 
 -13  13   3      203.13       66.95     31.74 o 
 -12  13   3      181.44      192.02     35.16 o 
 -10  13   3      305.81      289.88     25.30 o 
  -9  13   3      165.58      173.10     13.00 o 
  -8  13   3      216.60      228.61     36.91 o 
  -7  13   3       96.69       70.13      7.96 o 
  -6  13   3      820.60      797.61     20.01 o 
  -5  13   3      611.38      548.75     17.91 o 
  -4  13   3      550.96      549.41     14.77 o 
  -3  13   3      112.44      129.40     25.51 o 
  -2  13   3       55.87       24.51     11.17 o 
  -1  13   3      439.89      421.14     14.01 o 
   0  13   3       15.29       63.91     18.15 o 
   1  13   3        0.31       -9.73     10.44 o 
   2  13   3      438.20      414.96     20.82 o 
   3  13   3      160.78      185.29     23.72 o 
   4  13   3        1.08       -6.17     13.02 o 
   5  13   3      972.58     1066.04     20.63 o 
   6  13   3      685.76      692.70     21.45 o 
   8  13   3      159.33      139.65     31.81 o 
   9  13   3        7.80       19.54     30.03 o 
  10  13   3        5.32       25.38     29.80 o 
 -11  14   3       52.90       77.81     30.30 o 
 -10  14   3        3.19      -17.35     31.81 o 
  -9  14   3      653.04      629.43     35.95 o 
  -8  14   3      164.01      155.17     22.75 o 
  -7  14   3      123.21      131.72     20.31 o 
  -6  14   3      215.39      197.08     16.83 o 
  -5  14   3      167.27      156.88     21.77 o 
  -4  14   3      321.99      294.28     16.98 o 
  -3  14   3      530.94      496.69     20.65 o 
  -2  14   3      112.26      115.05      9.49 o 
  -1  14   3      379.06      363.33     17.56 o 
   0  14   3      360.87      378.87     18.28 o 
   1  14   3      354.58      338.06     28.33 o 
   2  14   3      666.89      693.16     19.24 o 
   3  14   3       26.04       39.64     16.93 o 
   4  14   3     1181.28     1179.34     25.91 o 
   5  14   3     1055.87     1155.66     61.11 o 
   6  14   3       96.42      160.67     32.82 o 
   7  14   3      132.77      174.89     33.93 o 
   8  14   3        0.36      -43.49     28.99 o 
   9  14   3      247.48      318.36     36.20 o 
 -12  15   3        2.57        3.36     31.98 o 
 -11  15   3      157.16      129.29     25.71 o 
 -10  15   3      109.79       61.73     30.53 o 
  -9  15   3        6.24       16.14      9.57 o 
  -8  15   3        6.79      -13.83     28.70 o 
  -7  15   3       49.91       90.37     10.21 o 
  -6  15   3       80.11      126.58     22.24 o 
  -5  15   3       91.83       76.35     23.96 o 
  -4  15   3      110.87       93.39     23.67 o 
  -3  15   3      307.17      311.06     20.43 o 
  -2  15   3       21.82       18.11     17.02 o 
  -1  15   3      366.08      401.96     14.20 o 
   0  15   3       19.87       31.49      9.61 o 
   1  15   3      336.61      318.21     24.09 o 
   2  15   3        0.64       39.84     12.66 o 
   3  15   3      358.78      394.43     18.59 o 
   4  15   3     1844.46     1941.87     72.75 o 
   5  15   3       22.12       53.14     30.43 o 
   6  15   3       13.16       14.83     25.95 o 
   7  15   3        0.04      -11.99     21.77 o 
   8  15   3      183.55      190.49     34.20 o 
   9  15   3        0.55      -43.68     32.33 o 
 -11  16   3      109.73      138.20     34.36 o 
 -10  16   3      111.24      202.82     35.27 o 
  -9  16   3       54.48       18.90     30.82 o 
  -8  16   3       59.88      100.01     37.05 o 
  -7  16   3      699.59      650.03     54.38 o 
  -6  16   3       39.74       40.26     37.04 o 
  -5  16   3      461.82      477.63     46.38 o 
  -4  16   3      116.28      126.62     25.62 o 
  -3  16   3      195.03      186.46     27.64 o 
  -2  16   3      243.45      268.64     25.53 o 
  -1  16   3      303.37      326.82     18.84 o 
   0  16   3     1365.21     1487.99     28.43 o 
   1  16   3       77.54      119.87     18.57 o 
   2  16   3       39.83       44.63     20.98 o 
   3  16   3       22.36       64.79     47.18 o 
   4  16   3      221.71      126.28     31.78 o 
   5  16   3      521.10      511.17     42.11 o 
   6  16   3       15.36      -33.68     22.45 o 
   7  16   3      518.19      648.64     46.28 o 
   8  16   3        0.27       70.13     33.10 o 
 -10  17   3      129.90       95.44     25.45 o 
  -9  17   3      317.68      276.93     37.33 o 
  -8  17   3      487.14      335.29     37.97 o 
  -7  17   3       15.64      -41.44     27.63 o 
  -6  17   3      304.96      381.32     30.91 o 
  -5  17   3      102.14       74.60     31.88 o 
  -4  17   3       38.36       28.41     13.32 o 
  -3  17   3      104.72      131.41     12.94 o 
  -2  17   3      129.82      110.55     16.01 o 
  -1  17   3      248.92      249.42     19.45 o 
   0  17   3       80.86       89.05     20.27 o 
   1  17   3      997.06      976.98     43.71 o 
   2  17   3      123.90      169.35     22.72 o 
   3  17   3      302.41      306.73     33.03 o 
   4  17   3      894.55      958.19     53.05 o 
   5  17   3       26.28       56.29     27.62 o 
   6  17   3       22.66       -3.27     31.16 o 
   7  17   3        3.41      -50.65     33.77 o 
  -8  18   3       51.90       40.20     31.45 o 
  -7  18   3        2.11       24.22     30.64 o 
  -6  18   3      653.45      631.27     43.54 o 
  -5  18   3       66.51      119.18     30.58 o 
  -4  18   3       29.01       25.05     23.62 o 
  -3  18   3       13.08        2.57     13.01 o 
  -2  18   3     1689.48     1710.66     63.38 o 
  -1  18   3      119.87      196.94     18.58 o 
   0  18   3       28.34       10.62     12.15 o 
   1  18   3       50.04       43.38     21.20 o 
   2  18   3      455.78      529.58     40.00 o 
   3  18   3       18.59       25.48     21.96 o 
   4  18   3      180.87      164.33     33.50 o 
   5  18   3      337.58      294.99     30.88 o 
  -6  19   3        0.14      -32.29     21.53 o 
  -5  19   3        2.38       34.96     20.87 o 
  -4  19   3      258.47      388.53     34.55 o 
  -3  19   3      596.86      641.73     61.68 o 
  -2  19   3        0.83       32.56     17.62 o 
  -1  19   3      774.66      864.15     45.46 o 
   0  19   3        1.46       29.49     29.03 o 
   1  19   3       27.52       23.84     27.66 o 
   2  19   3        0.03        4.98     27.81 o 
   3  19   3      265.91      208.75     27.26 o 
  -3  20   3       30.69      113.29     26.17 o 
  -2  20   3      250.95      281.54     38.05 o 
  -1  20   3       62.89       56.18     24.60 o 
   0  20   3      328.84      400.83     36.06 o 
 -17   0   4       78.02      102.65     12.71 o 
 -16   0   4        0.07       17.79     18.09 o 
 -15   0   4       45.15       79.29     26.93 o 
 -14   0   4      168.90      165.15     11.71 o 
 -13   0   4       17.52       26.48     16.70 o 
 -12   0   4      427.70      418.54     25.70 o 
 -11   0   4     5174.17     5233.50    111.80 o 
 -10   0   4      704.10      655.98     20.42 o 
  -9   0   4     8607.22     8801.47    131.25 o 
  -8   0   4      655.82      591.98     13.51 o 
  -7   0   4      348.65      355.48     10.12 o 
  -6   0   4      803.01      791.44     20.28 o 
  -5   0   4      719.44      723.49     18.78 o 
  -4   0   4     4448.39     4090.20     76.39 o 
  -3   0   4      921.60      894.93     25.50 o 
  -2   0   4       25.91       29.43     23.71 o 
  -1   0   4     3973.61     4092.70     76.09 o 
   0   0   4    23915.23    22787.47    406.01 o 
   1   0   4     1113.98     1121.65     24.25 o 
   2   0   4     4583.64     4717.16     72.50 o 
   3   0   4     6284.58     6797.63    103.00 o 
   4   0   4     2496.46     2921.09     47.27 o 
   5   0   4      154.15      156.14      8.75 o 
   6   0   4        0.08        2.45      7.30 o 
   7   0   4     2385.24     2312.03     39.90 o 
   8   0   4      271.28      220.67     13.97 o 
   9   0   4       28.84       29.88     14.23 o 
  10   0   4     1402.51     1448.03     51.77 o 
  11   0   4      587.52      546.88     14.98 o 
  12   0   4     1093.21     1090.85     39.88 o 
  13   0   4       11.10       -6.20      9.54 o 
 -17   1   4      213.64      211.87     22.86 o 
 -16   1   4       39.86       34.48     22.64 o 
 -15   1   4      162.86      125.04      6.31 o 
 -14   1   4        0.40       13.21      8.70 o 
 -13   1   4     1171.34     1075.71     17.84 o 
 -12   1   4     1199.19     1249.16     25.50 o 
 -11   1   4      402.52      398.74      8.66 o 
 -10   1   4     6765.26     6712.11     78.75 o 
  -9   1   4      848.40      738.01     12.27 o 
  -8   1   4    11827.35    12513.99    142.92 o 
  -7   1   4      757.11      848.07     11.79 o 
  -6   1   4       13.91       23.43     12.36 o 
  -5   1   4      807.57      729.74     13.15 o 
  -4   1   4       13.11       16.17      6.46 o 
  -3   1   4     2464.33     2401.39     33.21 o 
  -2   1   4     4455.39     4520.15     52.83 o 
  -1   1   4    14238.19    13949.36    176.85 o 
   0   1   4     3310.43     3330.36     39.82 o 
   1   1   4      179.63      192.95      7.48 o 
   2   1   4    10320.23    10890.82    124.51 o 
   3   1   4     1277.09     1155.16     16.54 o 
   4   1   4        0.02       -5.21      4.53 o 
   5   1   4      116.74      151.21      8.95 o 
   6   1   4      604.48      655.78     10.91 o 
   7   1   4      157.18      155.14     15.02 o 
   8   1   4       25.26       49.62     13.06 o 
   9   1   4     3396.00     3359.00     51.49 o 
  10   1   4      390.91      363.31     16.83 o 
  11   1   4     1049.91      950.90     66.27 o 
  12   1   4     1247.15     1308.41     38.84 o 
  13   1   4      228.06      261.13     32.30 o 
 -17   2   4      188.37      188.23     14.35 o 
 -16   2   4       36.46       10.16     14.88 o 
 -15   2   4       48.96       59.24      9.18 o 
 -14   2   4        0.74        8.92      5.09 o 
 -13   2   4      222.80      258.16     11.61 o 
 -12   2   4       60.87       52.46     16.38 o 
 -11   2   4     2683.45     2722.35     34.74 o 
 -10   2   4      227.55      200.80      7.96 o 
  -9   2   4     5396.02     5392.20     58.38 o 
  -8   2   4     2653.04     2791.92     31.58 o 
  -7   2   4     6315.55     6274.69     66.72 o 
  -6   2   4      348.58      409.79      8.14 o 
  -5   2   4       58.69       63.84      5.73 o 
  -4   2   4      112.59      139.93      8.12 o 
  -3   2   4      930.11     1003.33     13.97 o 
  -2   2   4     9276.17     9174.34    104.97 o 
  -1   2   4     2241.51     2255.90     25.43 o 
   0   2   4     5279.64     5172.92     58.83 o 
   1   2   4     4509.23     4576.96     49.55 o 
   2   2   4     1054.96     1098.43     16.01 o 
   3   2   4     2410.49     2731.28     34.01 o 
   4   2   4      106.51       81.97      6.17 o 
   5   2   4      599.85      639.41     11.49 o 
   6   2   4        5.74        9.20     10.38 o 
   7   2   4        3.26        1.15      6.18 o 
   8   2   4     1897.97     1795.84     29.96 o 
   9   2   4     1384.92     1443.10     26.62 o 
  10   2   4      883.74      883.44     17.84 o 
  11   2   4       70.09       89.46     27.59 o 
  12   2   4      471.54      503.63     29.27 o 
  13   2   4       12.50       -8.44     13.07 o 
 -17   3   4       93.55       88.42     27.67 o 
 -16   3   4      160.74      156.64     15.39 o 
 -15   3   4      287.61      248.02     38.13 o 
 -14   3   4      544.79      552.43     16.18 o 
 -13   3   4       98.66      121.20      5.66 o 
 -12   3   4      418.79      400.04      9.03 o 
 -11   3   4      325.08      332.77      8.26 o 
 -10   3   4     3998.02     4142.34     45.94 o 
  -9   3   4      173.85      173.16      8.28 o 
  -8   3   4     2395.61     2573.63     32.41 o 
  -7   3   4      187.76      247.79     15.05 o 
  -6   3   4     3238.84     3283.38     54.54 o 
  -5   3   4        3.53        4.30      7.80 o 
  -4   3   4      304.38      356.81     11.28 o 
  -3   3   4     1525.82     1522.53     22.72 o 
  -1   3   4     3235.67     3085.07     37.43 o 
   0   3   4     2195.37     2161.38     27.67 o 
   1   3   4      234.70      225.21      6.25 o 
   2   3   4       16.22       44.76      8.86 o 
   3   3   4      907.33      780.31     11.82 o 
   4   3   4      833.09      880.60     12.82 o 
   5   3   4      262.33      279.28     13.12 o 
   6   3   4      801.68      837.77     16.07 o 
   7   3   4        7.25        7.34     10.91 o 
   8   3   4      360.06      364.32     18.15 o 
   9   3   4     1836.21     1838.70     48.81 o 
  10   3   4      192.81      198.72     18.35 o 
  11   3   4     1309.16     1313.79     53.27 o 
  12   3   4      159.48      169.05     24.25 o 
  13   3   4       95.52      121.39     14.37 o 
 -17   4   4      367.56      352.25     42.71 o 
 -16   4   4       63.35      119.85     15.12 o 
 -15   4   4       84.52       88.42     18.70 o 
 -14   4   4        0.18       16.80     49.92 o 
 -13   4   4      149.79      143.03     16.61 o 
 -12   4   4        9.47        1.59      9.47 o 
 -11   4   4      216.26      225.29      8.21 o 
 -10   4   4      129.02      151.27      6.01 o 
  -9   4   4     4532.64     4477.57     54.00 o 
  -8   4   4      190.21      187.94     11.09 o 
  -7   4   4     9190.63     9462.35    121.07 o 
  -6   4   4     1752.81     1844.04     28.83 o 
  -5   4   4      111.09      124.85     14.53 o 
  -4   4   4     1611.60     1691.30     25.26 o 
  -3   4   4       85.42       61.01      5.74 o 
  -2   4   4     1969.25     1838.77     27.06 o 
  -1   4   4        1.83       -6.64      6.32 o 
   0   4   4     2786.85     2640.48     41.40 o 
   1   4   4        0.97       13.67      7.47 o 
   2   4   4       66.68      126.00      6.57 o 
   3   4   4     3838.46     4054.64     45.13 o 
   4   4   4      276.30      285.54     10.13 o 
   5   4   4      565.82      576.63     11.45 o 
   6   4   4      213.58      218.73     12.67 o 
   7   4   4     1344.16     1459.14     52.52 o 
   8   4   4     2142.25     2037.89     38.34 o 
   9   4   4     1251.44     1259.27     40.74 o 
  10   4   4     1256.59     1331.17     25.59 o 
  11   4   4      140.40      179.11     14.76 o 
  12   4   4      372.19      360.93     52.62 o 
  13   4   4      248.95      277.92     18.74 o 
 -17   5   4        0.73       14.32     19.63 o 
 -16   5   4       17.58      -11.68     15.08 o 
 -15   5   4        7.96        2.86     17.41 o 
 -14   5   4       97.44      134.66     27.89 o 
 -13   5   4        9.89        7.44     14.29 o 
 -12   5   4      119.48       89.64     10.86 o 
 -11   5   4      245.35      230.55      6.95 o 
 -10   5   4     2615.36     2691.60     34.34 o 
  -9   5   4       50.94       43.27      9.92 o 
  -8   5   4      231.22      239.36      9.52 o 
  -7   5   4     1363.39     1514.14     26.41 o 
  -6   5   4     2231.09     2285.52     48.59 o 
  -5   5   4       68.12      105.21     10.16 o 
  -4   5   4        4.96       36.83     17.10 o 
  -3   5   4        0.98       14.15     12.50 o 
  -2   5   4     2064.86     2300.84     50.39 o 
  -1   5   4       28.26      -17.84     11.89 o 
   0   5   4     2029.97     2350.60     38.17 o 
   1   5   4     1995.74     1735.47     23.53 o 
   2   5   4      871.21      965.93     15.22 o 
   3   5   4      294.44      252.41      7.84 o 
   4   5   4      184.65      184.91      7.25 o 
   5   5   4        9.34       11.63     10.02 o 
   6   5   4      228.65      259.74     17.56 o 
   7   5   4     2559.75     2507.62     54.97 o 
   8   5   4     1212.02     1170.39     59.36 o 
   9   5   4      220.10      226.49     53.63 o 
  10   5   4       18.79       40.02     11.71 o 
  11   5   4      447.98      359.35     24.28 o 
  12   5   4       40.99       20.22     16.38 o 
  13   5   4       60.12       80.54     21.81 o 
 -17   6   4      105.76      109.98     31.51 o 
 -16   6   4       13.69        2.79     25.95 o 
 -15   6   4       93.46       70.57     24.04 o 
 -14   6   4        8.81      -26.27     17.51 o 
 -13   6   4     1012.84      951.99     20.44 o 
 -12   6   4        5.71        1.76     23.27 o 
 -11   6   4      129.91      155.01     14.74 o 
 -10   6   4      163.41      142.79      6.06 o 
  -9   6   4      427.48      462.19     16.42 o 
  -8   6   4       90.85      112.26     15.43 o 
  -7   6   4     2583.66     2614.74     51.73 o 
  -6   6   4       34.40       22.48     16.69 o 
  -5   6   4       22.48       18.78      6.99 o 
  -4   6   4       71.03       83.97     24.99 o 
  -3   6   4     3662.74     3918.36     66.89 o 
  -2   6   4        7.66       25.57      7.72 o 
  -1   6   4     5017.22     5443.54     72.57 o 
   0   6   4     1968.55     2254.31     41.84 o 
   1   6   4      759.85      806.73     16.03 o 
   2   6   4     1788.54     1747.21     32.57 o 
   3   6   4       14.91       12.66      8.57 o 
   4   6   4       85.45       75.81     13.05 o 
   5   6   4      109.52       84.99     17.11 o 
   6   6   4      880.67      959.72     24.15 o 
   7   6   4      252.30      187.88     25.13 o 
   8   6   4       37.75       65.74     12.63 o 
   9   6   4      163.35      175.87     15.04 o 
  10   6   4      563.07      611.99     39.77 o 
  11   6   4        0.63      -20.77     16.35 o 
  12   6   4      362.30      377.53     21.39 o 
  13   6   4      150.11      219.49     26.84 o 
 -16   7   4        0.09      -11.70     14.73 o 
 -15   7   4        6.78       29.64     28.62 o 
 -14   7   4        2.88      -24.81     19.83 o 
 -13   7   4       12.14       29.56     18.52 o 
 -12   7   4       72.05       75.41     16.29 o 
 -11   7   4      360.71      401.31     16.18 o 
 -10   7   4      905.14      959.54     15.55 o 
  -9   7   4      238.07      212.25      9.83 o 
  -8   7   4      972.09      961.38     30.77 o 
  -7   7   4       30.64       53.25     18.24 o 
  -6   7   4      285.11      284.61     13.99 o 
  -5   7   4     6470.59     6963.88    140.58 o 
  -4   7   4     5112.76     5472.55     86.90 o 
  -3   7   4     1923.45     1860.05     37.27 o 
  -2   7   4      528.41      602.38     13.56 o 
  -1   7   4     2848.66     2681.65     38.64 o 
   0   7   4     2180.42     2444.35     35.83 o 
   1   7   4     1672.32     1721.12     24.19 o 
   2   7   4       99.10       84.92     11.20 o 
   3   7   4      210.03      170.86      7.91 o 
   4   7   4      446.17      476.45     20.54 o 
   5   7   4      212.87      224.67     21.05 o 
   6   7   4     1104.62     1074.15     26.26 o 
   7   7   4     3072.14     2981.51     56.38 o 
   8   7   4      140.73      138.08     13.80 o 
   9   7   4       12.00      -21.66     14.44 o 
  10   7   4      216.06      215.10     28.05 o 
  11   7   4      300.75      297.42     27.61 o 
  12   7   4      132.38       63.80     19.42 o 
 -16   8   4       83.97       88.80     14.72 o 
 -15   8   4       81.00      128.67     37.98 o 
 -14   8   4      443.57      476.89     54.29 o 
 -13   8   4      586.23      440.92     21.51 o 
 -12   8   4      783.98      701.90     33.82 o 
 -11   8   4      245.60      250.27     14.85 o 
 -10   8   4       33.96       47.59     14.51 o 
  -9   8   4      263.69      239.70      7.75 o 
  -8   8   4      598.36      588.45     26.89 o 
  -7   8   4        1.08        4.76      9.55 o 
  -6   8   4       12.18       34.82     21.88 o 
  -5   8   4     3101.17     3133.80     44.95 o 
  -4   8   4     3886.90     3956.43     55.06 o 
  -3   8   4     1321.21     1394.78     28.32 o 
  -2   8   4    10173.39    10311.08    234.09 o 
  -1   8   4      386.81      397.42     11.32 o 
   0   8   4     2295.84     2429.92     36.15 o 
   1   8   4     2369.91     2435.06     41.64 o 
   2   8   4      669.23      782.98     18.04 o 
   3   8   4       24.42       22.20      6.65 o 
   4   8   4      262.57      278.56     13.21 o 
   5   8   4      820.74      858.16     27.34 o 
   6   8   4      258.30      270.13     24.66 o 
   7   8   4     1465.78     1454.45     32.05 o 
   8   8   4      429.81      378.22     21.39 o 
   9   8   4       84.18       97.72     16.65 o 
  10   8   4      252.31      200.60     19.35 o 
  11   8   4        0.00      -40.45     26.96 o 
 -16   9   4       22.49      -41.98     27.99 o 
 -15   9   4        8.42      -41.66     27.77 o 
 -14   9   4      665.86      687.46     41.86 o 
 -13   9   4       57.73       48.03     26.10 o 
 -12   9   4      455.67      475.74     22.85 o 
 -11   9   4       19.24       29.92     33.07 o 
 -10   9   4        5.51       12.97     15.19 o 
  -9   9   4       79.27       52.36     10.68 o 
  -8   9   4       76.31       57.02     14.89 o 
  -7   9   4       70.98       81.43     14.71 o 
  -6   9   4     2555.40     2484.01     37.18 o 
  -5   9   4     1615.39     1506.56     25.29 o 
  -4   9   4     6491.22     6677.20     89.46 o 
  -3   9   4       40.67       33.30     13.47 o 
  -2   9   4      140.26      144.64     15.10 o 
  -1   9   4      135.75      152.92     12.73 o 
   0   9   4      259.74      254.86     10.14 o 
   1   9   4       47.30       63.73     33.42 o 
   2   9   4      346.93      347.18     11.90 o 
   3   9   4       31.71       44.90      8.03 o 
   4   9   4      245.40      251.46     15.93 o 
   5   9   4       81.20      166.48     38.23 o 
   6   9   4      642.38      591.92     19.05 o 
   7   9   4      455.26      406.89     45.02 o 
   8   9   4      132.66      138.39     29.96 o 
   9   9   4       38.75       34.91     40.12 o 
  10   9   4       26.49      -19.55     35.50 o 
  11   9   4        6.53      -33.08     27.37 o 
  12   9   4       72.78       61.59     28.78 o 
 -15  10   4       64.88       84.76     21.95 o 
 -14  10   4       31.19       26.90     20.00 o 
 -13  10   4      584.32      562.44     38.41 o 
 -12  10   4       69.09       13.32     15.73 o 
 -11  10   4      287.10      244.31     18.29 o 
 -10  10   4        4.70        1.29     15.14 o 
  -9  10   4       56.67       52.02     18.98 o 
  -8  10   4     1041.22     1032.02     29.85 o 
  -7  10   4     1897.66     2116.27     50.19 o 
  -6  10   4        8.04        0.44      7.84 o 
  -5  10   4       91.44      120.14     13.56 o 
  -4  10   4      400.91      399.96     24.71 o 
  -3  10   4     1073.13     1097.23     20.98 o 
  -2  10   4      416.82      463.08     17.51 o 
  -1  10   4      613.38      666.67     17.40 o 
   0  10   4       94.32      110.91     27.18 o 
   1  10   4        4.07       24.03     13.93 o 
   2  10   4       13.47       26.61     13.29 o 
   3  10   4       45.76       51.21      7.28 o 
   4  10   4       21.96       15.59     16.59 o 
   5  10   4     1224.41     1275.24     25.00 o 
   6  10   4       98.56       53.28     13.96 o 
   7  10   4      446.28      474.68     31.69 o 
   8  10   4       19.23       10.22     28.16 o 
   9  10   4      519.03      505.34     52.66 o 
  10  10   4        7.55        0.12     28.56 o 
  11  10   4        0.81      -40.99     27.32 o 
 -15  11   4       99.45      165.46     31.50 o 
 -13  11   4      544.08      705.03     39.04 o 
 -12  11   4      187.36      170.22     30.32 o 
 -11  11   4       81.44       40.04     13.10 o 
 -10  11   4       53.91       61.67      6.31 o 
  -9  11   4        5.77        2.55     11.02 o 
  -8  11   4      342.47      266.36     25.28 o 
  -7  11   4     1022.00      985.08     34.54 o 
  -6  11   4      735.60      734.70     16.54 o 
  -5  11   4     1990.61     1959.22     32.09 o 
  -4  11   4     2104.97     2132.83     34.26 o 
  -3  11   4       16.57        5.59     14.67 o 
  -2  11   4       59.36       60.25     24.96 o 
  -1  11   4       48.39       33.40     15.60 o 
   0  11   4       77.31       86.31     14.07 o 
   1  11   4      693.09      782.85     30.24 o 
   2  11   4       58.34       33.42     10.48 o 
   3  11   4        1.36       -6.44     12.44 o 
   4  11   4     1380.83     1371.72     29.21 o 
   5  11   4     1055.35     1090.89     19.69 o 
   6  11   4      565.12      589.57     21.93 o 
   7  11   4       32.80       28.94     28.08 o 
   8  11   4      112.06       14.90     21.46 o 
   9  11   4      696.71      671.04     28.60 o 
  10  11   4        1.04       -4.70     29.72 o 
  11  11   4       31.16       11.37     29.07 o 
 -14  12   4       23.52        9.09     28.59 o 
 -13  12   4       17.13       39.26     29.11 o 
 -12  12   4      165.27      125.75     24.15 o 
 -11  12   4       48.08      -16.08     27.62 o 
 -10  12   4        7.03       23.84     14.28 o 
  -9  12   4        2.38       10.42     15.40 o 
  -8  12   4        8.89        6.69     20.62 o 
  -7  12   4     1143.30     1181.32     22.20 o 
  -6  12   4     1450.19     1463.95     25.98 o 
  -5  12   4        0.07       -8.01     16.72 o 
  -4  12   4       18.34       19.28     16.63 o 
  -3  12   4      353.37      332.88     12.62 o 
  -2  12   4       16.97        1.37      9.09 o 
  -1  12   4       74.57       82.67     15.19 o 
   0  12   4       49.17       40.12     16.01 o 
   1  12   4      137.88      116.01     10.11 o 
   2  12   4       85.07       39.28     10.55 o 
   3  12   4      479.36      418.52     12.11 o 
   4  12   4     1126.90     1120.32     19.41 o 
   5  12   4      190.13      172.13     16.12 o 
   6  12   4       31.71       49.09      7.80 o 
   7  12   4      559.94      571.86     41.43 o 
   8  12   4       65.27       67.06     30.46 o 
   9  12   4       94.98      137.92     24.60 o 
  10  12   4      163.04      236.72     35.15 o 
 -13  13   4     1124.52     1269.14     59.99 o 
 -12  13   4       26.55       10.64     20.73 o 
 -11  13   4       29.31       21.37     49.19 o 
 -10  13   4       15.09       -0.85     27.98 o 
  -9  13   4        0.90       12.04     21.55 o 
  -8  13   4      424.63      458.58     13.54 o 
  -7  13   4     1560.89     1510.84     26.71 o 
  -6  13   4      266.96      325.99     14.90 o 
  -5  13   4      653.75      652.96     27.91 o 
  -4  13   4      859.25      868.12     34.04 o 
  -3  13   4       58.98       29.09     17.06 o 
  -2  13   4       18.26       36.68      8.86 o 
  -1  13   4       38.37       52.03     24.55 o 
   0  13   4       48.43       63.00     21.91 o 
   1  13   4      838.55      856.12     19.33 o 
   2  13   4      303.11      267.30     19.88 o 
   3  13   4        0.09       14.33     11.02 o 
   4  13   4      821.25      863.86     18.59 o 
   5  13   4        1.25        5.02     24.72 o 
   6  13   4      416.21      457.35     18.05 o 
   7  13   4        6.88       41.58     31.44 o 
   8  13   4      423.13      499.61     41.10 o 
   9  13   4      355.66      546.41     42.45 o 
 -13  14   4       96.11      142.96     33.13 o 
 -12  14   4      468.27      517.68     36.39 o 
 -10  14   4       10.69       82.08     23.20 o 
  -9  14   4       87.10      118.22     16.13 o 
  -8  14   4      161.20      135.89     10.55 o 
  -7  14   4      283.62      261.39     19.21 o 
  -6  14   4     2634.89     2623.80     41.64 o 
  -5  14   4      323.63      316.87     14.05 o 
  -4  14   4       19.83       -1.64     19.17 o 
  -3  14   4      529.22      442.54     17.96 o 
  -2  14   4      681.50      649.53     24.94 o 
  -1  14   4       41.19       40.15     19.12 o 
   0  14   4      516.72      468.29     17.30 o 
   1  14   4      278.78      281.19     22.32 o 
   2  14   4       67.31       50.36     18.78 o 
   3  14   4      498.18      452.28     23.99 o 
   4  14   4      825.35      824.27     42.72 o 
   5  14   4      117.05      230.07     33.78 o 
   6  14   4      105.69       34.12     27.37 o 
   7  14   4      496.90      476.38     35.48 o 
   8  14   4       96.50      108.84     28.54 o 
   9  14   4      392.86      370.07     39.04 o 
 -12  15   4      200.28      187.46     29.49 o 
 -11  15   4       67.16      113.83     32.10 o 
 -10  15   4        6.16       30.33     24.57 o 
  -9  15   4      608.88      645.01     22.93 o 
  -8  15   4        1.25       -8.09     12.57 o 
  -7  15   4      255.06      259.71     35.47 o 
  -6  15   4       70.80       77.04     19.54 o 
  -5  15   4       49.70       68.79     12.38 o 
  -4  15   4       76.11       27.40     47.88 o 
  -3  15   4      819.20      738.80     26.74 o 
  -2  15   4      162.66      167.12     10.76 o 
  -1  15   4       12.64       -3.71     10.86 o 
   0  15   4       18.59       14.87     11.97 o 
   1  15   4      972.17     1023.67     25.36 o 
   2  15   4      198.18      200.76     27.04 o 
   3  15   4        9.13        9.16     23.06 o 
   4  15   4        3.60       31.26     30.06 o 
   5  15   4       25.05       50.81     28.84 o 
   6  15   4     1093.53     1101.78     51.84 o 
   8  15   4      184.06      304.93     36.95 o 
 -11  16   4      208.76      313.76     38.94 o 
 -10  16   4      150.28      131.44     33.54 o 
  -9  16   4       31.68       56.83     12.83 o 
  -8  16   4      294.89      379.66     37.07 o 
  -7  16   4       12.95       25.30     23.61 o 
  -6  16   4      393.87      376.62     16.79 o 
  -5  16   4      294.53      332.70     44.74 o 
  -4  16   4      579.45      544.18     20.01 o 
  -3  16   4      631.05      602.56     21.00 o 
  -2  16   4       81.02       72.77     36.70 o 
  -1  16   4       84.22       49.33     12.57 o 
   0  16   4        2.59       -2.81     26.04 o 
   1  16   4      512.91      537.59     24.80 o 
   2  16   4      136.57      234.55     19.43 o 
   3  16   4       96.00      111.20     30.29 o 
   4  16   4      321.89      290.69     36.52 o 
   5  16   4      195.78      196.88     27.63 o 
   6  16   4       12.31      -48.59     32.39 o 
   7  16   4      241.39      326.36     40.16 o 
 -10  17   4        2.81        8.87     32.12 o 
  -9  17   4       27.00      114.82     32.97 o 
  -8  17   4        4.73      123.35     25.17 o 
  -7  17   4      325.61      357.03     31.50 o 
  -6  17   4       97.01      111.89     48.47 o 
  -5  17   4      222.37      272.89     71.91 o 
  -4  17   4      426.22      479.81     24.70 o 
  -3  17   4      204.95      272.38     24.48 o 
  -2  17   4      239.36      180.60     14.06 o 
  -1  17   4        1.55       13.23     16.99 o 
   0  17   4       79.60       69.39     12.40 o 
   1  17   4       10.65       22.71     20.26 o 
   2  17   4       21.42      -43.36     28.90 o 
   3  17   4       16.14      -19.78     28.30 o 
   4  17   4       60.05       18.07     31.78 o 
   5  17   4      160.91      160.31     27.11 o 
   6  17   4      233.75      296.08     40.12 o 
  -8  18   4      356.00      402.31     39.45 o 
  -7  18   4        0.22       -2.60     29.95 o 
  -6  18   4       29.87      124.97     30.58 o 
  -5  18   4       78.05       31.59     28.46 o 
  -4  18   4        0.12       15.00     32.42 o 
  -3  18   4        8.37       31.19     34.21 o 
  -2  18   4      147.76      134.96     18.29 o 
  -1  18   4      625.16      678.14     28.14 o 
   0  18   4       52.10      107.08     70.16 o 
   1  18   4        3.51       -9.69     22.19 o 
   2  18   4      131.62      142.30     31.99 o 
   3  18   4      303.43      275.92     35.61 o 
   4  18   4       24.05       -7.00     31.20 o 
  -6  19   4       42.76      130.79     29.82 o 
  -5  19   4       27.39       58.20     20.87 o 
  -4  19   4       49.50       74.48     28.39 o 
  -3  19   4      105.76      140.09     57.39 o 
  -2  19   4       26.42      151.81     25.66 o 
  -1  19   4       35.92       32.19     14.84 o 
   0  19   4      383.18      372.04     30.22 o 
   1  19   4        5.28       29.61     26.40 o 
   2  19   4      103.05      217.17     34.15 o 
 -18   1   5        0.62       12.60     13.06 o 
 -17   1   5       50.32       44.16     15.67 o 
 -16   1   5       62.26       71.02     17.81 o 
 -15   1   5      111.57      109.40     11.91 o 
 -14   1   5     1080.39     1011.00     17.65 o 
 -13   1   5        0.00       -8.49      5.81 o 
 -12   1   5      211.00      234.82     10.54 o 
 -11   1   5       69.77       57.37      7.95 o 
 -10   1   5      388.61      433.80     10.15 o 
  -9   1   5     1179.69     1170.27     17.21 o 
  -8   1   5      537.34      612.17     10.78 o 
  -7   1   5        0.60        9.28      7.29 o 
  -6   1   5        5.20       10.60      5.34 o 
  -5   1   5     1317.31     1485.08     23.14 o 
  -4   1   5      621.23      640.69     18.34 o 
  -3   1   5        6.75       -0.68      4.64 o 
  -2   1   5      410.04      481.99     13.32 o 
  -1   1   5     2602.75     2561.41     31.81 o 
   0   1   5      131.24      121.98     11.89 o 
   1   1   5     2144.25     2322.16     29.51 o 
   2   1   5       23.95       19.45      6.06 o 
   3   1   5      546.69      524.04     19.46 o 
   4   1   5       39.69       38.43      8.80 o 
   5   1   5       11.91       17.07     13.39 o 
   6   1   5      537.58      511.58     11.07 o 
   7   1   5      716.07      711.90     15.52 o 
   8   1   5      325.87      324.13     10.33 o 
   9   1   5     1147.80     1145.08     23.34 o 
  10   1   5      184.75      199.94     14.80 o 
  11   1   5        1.91      -11.71     15.50 o 
  12   1   5       79.69       65.43     11.18 o 
  13   1   5       83.16       51.62     13.16 o 
 -17   2   5       61.87       53.42     12.14 o 
 -16   2   5      424.97      401.50     19.15 o 
 -15   2   5      614.57      559.78     11.39 o 
 -14   2   5        1.53       -5.74      9.88 o 
 -13   2   5      358.07      346.57     12.68 o 
 -12   2   5      188.73      187.63     16.33 o 
 -11   2   5      505.36      475.30     11.23 o 
 -10   2   5     1651.16     1600.67     33.31 o 
  -9   2   5      654.97      654.97     10.37 o 
  -8   2   5      596.32      562.31     13.44 o 
  -7   2   5      265.74      294.81      9.65 o 
  -6   2   5       15.82       35.09     10.95 o 
  -5   2   5      556.66      663.16     13.02 o 
  -4   2   5      517.87      698.70     13.68 o 
  -3   2   5       40.25       18.90      4.75 o 
  -2   2   5     1420.69     1535.83     19.48 o 
  -1   2   5       51.31       24.52      4.87 o 
   0   2   5     4404.54     4655.90     55.42 o 
   1   2   5     1298.68     1541.85     21.26 o 
   2   2   5       24.05       29.10     12.02 o 
   3   2   5       75.01      102.81      9.83 o 
   4   2   5       48.78       40.86      8.74 o 
   5   2   5      655.60      641.22     11.86 o 
   6   2   5        8.57       -8.26      8.38 o 
   7   2   5      295.28      302.96      8.76 o 
   8   2   5       59.46       37.09      6.27 o 
   9   2   5      657.11      661.84     15.76 o 
  10   2   5      119.10       99.65      8.20 o 
  11   2   5      165.96      223.88     52.82 o 
  12   2   5       32.49       20.75     13.74 o 
  13   2   5      353.64      415.97     43.98 o 
 -17   3   5       63.28       42.92     12.73 o 
 -16   3   5       21.82       60.26     19.90 o 
 -15   3   5      221.63      216.42      7.08 o 
 -14   3   5      452.50      382.74      9.55 o 
 -13   3   5      753.96      719.42     12.94 o 
 -12   3   5      415.72      388.33     10.95 o 
 -11   3   5     3162.82     3005.03     34.59 o 
 -10   3   5     1766.17     1884.29     23.21 o 
  -9   3   5      644.73      644.09     10.57 o 
  -8   3   5       50.16       28.04      6.22 o 
  -7   3   5      326.71      356.58      8.48 o 
  -6   3   5      135.56      197.72     11.40 o 
  -5   3   5      822.77     1047.71     18.28 o 
  -4   3   5     1201.08     1374.72     21.67 o 
  -2   3   5      540.77      628.38     11.25 o 
  -1   3   5     3180.02     3380.22     43.39 o 
   0   3   5     1572.75     1538.94     19.48 o 
   1   3   5     6073.59     6093.80     65.67 o 
   2   3   5     1713.21     1916.83     23.53 o 
   3   3   5       28.64       38.83     11.34 o 
   4   3   5       56.78       38.58      5.19 o 
   5   3   5       19.64        9.58      8.42 o 
   6   3   5       13.68        2.15      8.87 o 
   7   3   5       85.82       67.24      9.55 o 
   8   3   5      939.37      839.21     22.29 o 
   9   3   5      377.44      364.88     14.07 o 
  10   3   5        8.82       -2.70     11.25 o 
  11   3   5       67.49       91.02     48.51 o 
  12   3   5       74.23      159.15     81.19 o 
 -17   4   5       98.03      110.31     28.71 o 
 -16   4   5       24.77       32.61     18.72 o 
 -15   4   5      296.05      292.30     16.78 o 
 -14   4   5       13.71       16.06     12.25 o 
 -13   4   5      224.43      213.07      9.07 o 
 -12   4   5     2694.27     2521.20     30.24 o 
 -11   4   5      230.91      276.73     11.59 o 
 -10   4   5      523.55      528.01     24.29 o 
  -9   4   5      360.35      372.62      9.17 o 
  -8   4   5      410.08      332.56      8.65 o 
  -7   4   5      316.05      354.70     10.00 o 
  -6   4   5     2708.89     2999.56     45.19 o 
  -5   4   5     2430.48     2402.14     34.76 o 
  -4   4   5     1561.23     1877.70     28.13 o 
  -3   4   5        2.05        2.05      6.60 o 
  -2   4   5     9001.87     9373.43    108.37 o 
  -1   4   5     1712.92     1774.08     30.34 o 
   0   4   5     8419.95     8966.12    116.08 o 
   1   4   5     1189.65     1195.84     17.99 o 
   2   4   5      191.03      142.95      7.10 o 
   3   4   5      419.42      418.51     10.56 o 
   4   4   5      272.54      256.67      7.49 o 
   5   4   5      182.81      179.89      8.00 o 
   6   4   5      444.49      455.67     21.48 o 
   7   4   5     1591.34     1228.39    193.90 o 
   8   4   5      131.92      104.19     26.94 o 
   9   4   5      106.20      126.08     10.13 o 
  10   4   5       20.91        9.45     33.50 o 
  11   4   5      377.66      342.58     29.79 o 
  12   4   5        5.46       10.41     14.02 o 
 -17   5   5        0.37       13.22     19.72 o 
 -16   5   5      172.75      162.01     17.63 o 
 -15   5   5       30.07       14.46     13.42 o 
 -14   5   5      125.14       89.23     22.87 o 
 -13   5   5     2448.96     2303.27     28.02 o 
 -12   5   5       24.08       22.64      5.75 o 
 -11   5   5     1561.84     1459.55     21.25 o 
 -10   5   5       24.76       40.87      9.72 o 
  -9   5   5     1745.94     1720.16     26.85 o 
  -8   5   5        4.77       12.32      6.93 o 
  -7   5   5       31.99       15.95      7.01 o 
  -6   5   5     4212.42     4198.00     64.99 o 
  -5   5   5      196.68      197.05      8.23 o 
  -4   5   5     1033.75     1197.75     23.31 o 
  -3   5   5     1163.12     1149.44     19.82 o 
  -2   5   5      300.22      381.51     12.59 o 
  -1   5   5     4713.04     4769.03     57.22 o 
   0   5   5     4264.76     4402.85     53.35 o 
   1   5   5      968.63      891.87     24.50 o 
   2   5   5      144.78      184.02      9.60 o 
   3   5   5       46.28       51.26      7.74 o 
   4   5   5        2.57       30.27      7.57 o 
   5   5   5      210.79      206.97     12.22 o 
   6   5   5      956.97      930.07     17.63 o 
   7   5   5       53.34       37.15     19.25 o 
   8   5   5      135.70      150.35     20.64 o 
   9   5   5      176.23      199.41     52.55 o 
  10   5   5      541.83      523.17     29.03 o 
  11   5   5       92.50      131.41     23.74 o 
  12   5   5      108.83      136.89     17.34 o 
 -17   6   5      227.63      276.00     32.56 o 
 -16   6   5       81.15       79.69     15.42 o 
 -15   6   5      349.21      425.23     20.73 o 
 -14   6   5      145.35      148.40     22.00 o 
 -13   6   5      297.74      288.62     36.79 o 
 -12   6   5     1222.46     1124.15     17.54 o 
 -11   6   5        2.86        0.84      7.85 o 
 -10   6   5      467.19      435.01     17.71 o 
  -9   6   5      171.83      177.06     13.83 o 
  -8   6   5     2075.72     2144.50     40.10 o 
  -7   6   5     2240.86     2381.41     38.14 o 
  -6   6   5       66.00       81.99     27.65 o 
  -5   6   5      128.54      192.53     14.59 o 
  -4   6   5     1282.76     1406.97     28.39 o 
  -3   6   5      189.09      196.44     14.02 o 
  -2   6   5    12122.25    12462.80    196.40 o 
  -1   6   5      121.92      113.31     10.61 o 
   0   6   5     3503.60     3583.47     44.68 o 
   1   6   5      906.45      746.03     13.39 o 
   2   6   5     1566.15     1651.53     23.43 o 
   3   6   5       77.99       81.67      7.51 o 
   4   6   5       82.38      109.41     11.08 o 
   5   6   5        7.22       19.59      8.95 o 
   6   6   5      209.05      238.37     48.31 o 
   7   6   5     1405.23     1312.47     41.38 o 
   8   6   5     1470.77     1506.41     39.04 o 
   9   6   5      148.37      170.97     18.37 o 
  10   6   5       34.15      -31.91     22.80 o 
  11   6   5       27.35       46.22     19.74 o 
  12   6   5       27.76       -0.35     21.20 o 
 -17   7   5        1.61        4.07     33.11 o 
 -16   7   5      140.03      186.72     19.94 o 
 -15   7   5      206.55      182.39     16.91 o 
 -14   7   5       67.50      158.29     14.66 o 
 -13   7   5      981.31      947.12     24.05 o 
 -12   7   5      646.16      618.00     15.98 o 
 -11   7   5     1187.40     1107.78     22.94 o 
 -10   7   5        3.31        2.38     13.56 o 
  -9   7   5       54.89       48.86      6.73 o 
  -8   7   5      110.50      116.40      8.06 o 
  -7   7   5      690.82      708.90     20.43 o 
  -6   7   5      283.17      229.41      9.11 o 
  -5   7   5     3940.77     4084.20     78.56 o 
  -4   7   5     1242.46     1224.37     27.12 o 
  -3   7   5     2802.90     2854.16     41.31 o 
  -2   7   5      314.05      337.72     25.61 o 
  -1   7   5     2524.39     2404.01     42.33 o 
   0   7   5      407.12      454.27     14.75 o 
   1   7   5      375.41      448.07     10.99 o 
   2   7   5     1650.70     1694.63     24.33 o 
   3   7   5        2.08       10.03      6.13 o 
   4   7   5      718.97      701.50     16.14 o 
   5   7   5     1337.66     1417.52     41.34 o 
   6   7   5      372.68      391.81     14.59 o 
   7   7   5        4.06       48.18     44.05 o 
   8   7   5      970.20      947.79     63.56 o 
   9   7   5      342.47      377.45     20.71 o 
  10   7   5      445.92      462.53     33.99 o 
  11   7   5       74.89       72.74     53.02 o 
  12   7   5       20.26        0.31     22.54 o 
 -16   8   5       50.92      -14.10     14.81 o 
 -15   8   5      763.17      833.55     50.66 o 
 -14   8   5      423.10      418.68     21.94 o 
 -13   8   5        8.42       40.59     16.11 o 
 -12   8   5      496.07      513.31     16.42 o 
 -11   8   5      189.12      206.09     19.00 o 
 -10   8   5      856.97      852.88     15.37 o 
  -9   8   5       16.67        7.86      8.84 o 
  -8   8   5        0.33        8.37     10.85 o 
  -7   8   5       38.19       36.62      6.97 o 
  -6   8   5      306.13      287.46     14.33 o 
  -5   8   5       65.01       68.98     13.45 o 
  -4   8   5     2620.14     2669.91     39.55 o 
  -3   8   5       61.53       51.57      8.93 o 
  -2   8   5     6085.75     5994.62     80.72 o 
  -1   8   5      112.93      127.27      9.30 o 
   0   8   5      857.60      890.37     16.02 o 
   1   8   5      621.75      562.13     13.25 o 
   2   8   5       32.72       58.97      8.25 o 
   3   8   5      122.63      115.94     14.22 o 
   4   8   5      475.49      488.23     14.78 o 
   5   8   5       68.31       58.13     18.60 o 
   6   8   5      175.98      121.29     13.28 o 
   8   8   5      724.35      779.57     66.77 o 
   9   8   5      180.66      242.14     66.51 o 
  10   8   5      210.14      368.21     33.20 o 
  11   8   5       33.11      -41.20     27.47 o 
 -16   9   5        8.70       66.08     20.76 o 
 -15   9   5      295.36      290.23     26.46 o 
 -14   9   5     1002.11      981.47     31.14 o 
 -13   9   5       98.43      129.57     72.90 o 
 -12   9   5        9.31       22.97     12.00 o 
 -11   9   5      572.99      518.68     12.90 o 
 -10   9   5      329.15      314.91     16.30 o 
  -9   9   5        0.06      -11.63     14.82 o 
  -8   9   5      113.28      129.21      8.74 o 
  -7   9   5       61.51       94.38      8.05 o 
  -6   9   5      167.36      167.92     10.74 o 
  -5   9   5     1042.14     1032.64     31.78 o 
  -4   9   5     4524.03     4763.65     96.34 o 
  -3   9   5     2070.20     2097.48     32.98 o 
  -2   9   5       22.38       17.45     19.20 o 
  -1   9   5     3317.86     3341.88     48.28 o 
   0   9   5      930.31      992.99     35.45 o 
   1   9   5     1933.45     1960.88     27.87 o 
   2   9   5      269.84      260.61     12.66 o 
   3   9   5      549.81      503.22     18.50 o 
   4   9   5      348.73      321.31     10.76 o 
   5   9   5     1225.00     1166.07     21.94 o 
   6   9   5        0.87        1.41     13.55 o 
   7   9   5      251.64      231.81     18.81 o 
   8   9   5      379.79      394.68     42.77 o 
   9   9   5      634.52      680.41     41.03 o 
  10   9   5      186.64      302.20     27.85 o 
  11   9   5      130.61       82.25     29.81 o 
 -15  10   5      194.53      239.85     32.64 o 
 -14  10   5      277.46      294.25     33.24 o 
 -13  10   5      235.52      247.63     83.72 o 
 -12  10   5     1161.44     1088.69     32.98 o 
 -11  10   5       99.13      146.87     13.52 o 
 -10  10   5      586.14      593.15     19.13 o 
  -9  10   5       86.33       69.52     12.48 o 
  -8  10   5      967.44      965.24     18.98 o 
  -7  10   5        1.88       22.31     16.96 o 
  -6  10   5     1672.66     1710.57     28.61 o 
  -5  10   5      133.55      144.55     13.52 o 
  -4  10   5     6046.18     6080.96     83.06 o 
  -3  10   5      138.43      144.64     19.24 o 
  -2  10   5      505.58      491.06     13.88 o 
  -1  10   5      178.25      204.37     10.93 o 
   0  10   5      785.63      768.07     17.18 o 
   1  10   5        0.65       -1.83     12.41 o 
   2  10   5       90.06       81.41     16.79 o 
   3  10   5      981.76      916.07     22.37 o 
   4  10   5      101.69       85.04     10.72 o 
   5  10   5      311.37      342.61     11.12 o 
   6  10   5     1678.71     1641.19     26.05 o 
   7  10   5      223.56      232.52     18.30 o 
   8  10   5        0.58      -25.49     17.00 o 
   9  10   5      318.63      332.63     19.87 o 
  10  10   5      291.40      276.77     35.53 o 
 -15  11   5      195.56      233.85     28.34 o 
 -14  11   5      404.94      375.90     35.52 o 
 -13  11   5       81.89       50.36     28.59 o 
 -12  11   5      154.95      168.02     14.77 o 
 -11  11   5       20.21       19.46      8.93 o 
 -10  11   5       40.07       66.09     13.46 o 
  -9  11   5       82.32       92.71     12.12 o 
  -8  11   5       23.17       18.55      8.73 o 
  -7  11   5     1063.39     1000.73     24.80 o 
  -6  11   5       31.28       41.04     14.58 o 
  -5  11   5      309.79      306.81     16.85 o 
  -4  11   5      224.80      246.03     16.73 o 
  -3  11   5     1289.31     1350.14     25.19 o 
  -2  11   5       58.80       42.28     10.99 o 
  -1  11   5     3063.63     3003.44     50.54 o 
   0  11   5      448.62      484.45     22.78 o 
   1  11   5      482.98      488.32     16.61 o 
   2  11   5      273.51      276.19     13.81 o 
   3  11   5      229.61      186.88      9.34 o 
   4  11   5      193.13      211.25     12.63 o 
   5  11   5       52.24        4.51     22.07 o 
   6  11   5        0.06       -6.47      8.33 o 
   7  11   5     2458.00     2513.62     60.65 o 
   8  11   5       13.66      -32.27     21.51 o 
   9  11   5       34.92       37.36     30.05 o 
  10  11   5        0.69      -36.24     24.16 o 
 -14  12   5      721.71      681.24     39.49 o 
 -13  12   5      210.83      278.51     34.51 o 
 -12  12   5      250.61      249.56     33.34 o 
 -11  12   5      268.37      331.38     42.88 o 
 -10  12   5       35.56       43.20     13.31 o 
  -9  12   5       25.74       18.48     15.01 o 
  -8  12   5     1061.91     1020.22     20.96 o 
  -7  12   5      535.98      496.52     27.43 o 
  -6  12   5        0.06      -12.80      8.53 o 
  -5  12   5        4.87       -9.52      9.12 o 
  -4  12   5     5077.07     5056.80     94.31 o 
  -3  12   5     1604.57     1499.66     27.39 o 
  -2  12   5      537.58      488.42     22.76 o 
  -1  12   5      112.26      116.97     13.87 o 
   0  12   5     1921.74     1916.29     32.20 o 
   1  12   5      459.03      449.39     30.31 o 
   2  12   5     1104.45      995.16     18.78 o 
   3  12   5      105.72      103.85     15.63 o 
   4  12   5        2.99       11.93     14.40 o 
   5  12   5       49.58       34.08     12.30 o 
   6  12   5      117.58      112.74      8.66 o 
   7  12   5       25.29       42.05     49.43 o 
   8  12   5      310.96      159.89     18.41 o 
   9  12   5       44.48       21.61     23.75 o 
 -14  13   5       56.91       88.90     28.13 o 
 -13  13   5      267.61      277.48     34.80 o 
 -12  13   5       84.67       60.08     31.40 o 
 -11  13   5        6.28       23.74      8.47 o 
 -10  13   5      101.17      107.03      9.04 o 
  -9  13   5       17.58       23.09     10.79 o 
  -8  13   5      652.82      608.38     16.22 o 
  -7  13   5       46.27       37.07     12.80 o 
  -6  13   5      283.62      270.83     12.47 o 
  -5  13   5      722.03      714.47     24.40 o 
  -4  13   5     1109.46     1151.48     24.08 o 
  -3  13   5     2681.71     2710.49     42.29 o 
  -2  13   5      388.80      392.15     29.43 o 
  -1  13   5      100.63       99.29     18.55 o 
   0  13   5        0.05      -10.52      8.79 o 
   1  13   5      419.82      432.21     25.66 o 
   2  13   5      100.59       96.68     31.22 o 
   3  13   5        0.75      -12.77      8.51 o 
   4  13   5      441.72      473.16     15.51 o 
   5  13   5       18.43       -8.43     16.82 o 
   6  13   5      243.35      292.33     35.13 o 
   7  13   5      383.46      463.12     40.97 o 
   8  13   5        0.47       17.66     31.71 o 
   9  13   5      674.65      628.01     45.53 o 
 -13  14   5      327.47      325.62     35.77 o 
 -11  14   5      166.36      170.58     61.53 o 
 -10  14   5        0.11        9.11     15.79 o 
  -9  14   5        4.02      -12.79      8.52 o 
  -8  14   5        9.77        8.12     13.91 o 
  -7  14   5      859.50      798.17     19.00 o 
  -6  14   5      414.82      410.81     24.52 o 
  -5  14   5       31.20       12.81     10.73 o 
  -4  14   5      159.35      183.41     25.83 o 
  -3  14   5        6.98       -7.66      9.19 o 
  -2  14   5     1934.97     1844.24     31.89 o 
  -1  14   5      389.86      398.92     29.04 o 
   0  14   5       20.70       64.03     18.67 o 
   1  14   5      111.35      122.77     15.98 o 
   2  14   5      618.47      647.40     24.34 o 
   3  14   5      105.01       91.53     13.67 o 
   4  14   5      112.30      155.82     13.77 o 
   5  14   5      135.24      128.46     29.84 o 
   6  14   5       13.11       76.39     26.75 o 
   7  14   5       79.35       10.36     27.96 o 
   8  14   5      512.43      497.73     42.45 o 
 -12  15   5       38.92       54.78     31.11 o 
 -10  15   5        0.09       48.71     10.82 o 
  -9  15   5        1.08       -4.89     38.70 o 
  -8  15   5      111.09       88.30     12.33 o 
  -7  15   5      121.91       90.00     14.50 o 
  -6  15   5      158.67      156.71     11.19 o 
  -5  15   5      103.41      126.36     26.26 o 
  -4  15   5        1.13       -6.21     10.24 o 
  -3  15   5      469.22      511.57     27.40 o 
  -2  15   5      189.20      299.63     29.31 o 
  -1  15   5     1038.54     1081.47     26.27 o 
   0  15   5       75.46       53.79     18.22 o 
   1  15   5      207.33      184.36     13.52 o 
   2  15   5      193.62      177.51     13.36 o 
   3  15   5     1264.14     1303.59     75.04 o 
   4  15   5      594.16      576.36     42.67 o 
   5  15   5        1.73       54.84     22.82 o 
   6  15   5       34.97      -34.33     22.89 o 
   7  15   5      268.98      249.43     29.72 o 
 -11  16   5        1.34       45.62     31.28 o 
 -10  16   5       36.20      -33.71     22.47 o 
  -9  16   5       99.14      130.18     31.69 o 
  -8  16   5       37.51      -43.43     29.43 o 
  -7  16   5      191.35      217.69     44.82 o 
  -6  16   5        0.92      -15.79     16.93 o 
  -5  16   5        5.11       -7.03     19.73 o 
  -4  16   5      512.78      581.09     20.90 o 
  -3  16   5      294.75      319.44     26.38 o 
  -2  16   5       23.19       49.80     26.41 o 
  -1  16   5        0.66       11.04     24.85 o 
   0  16   5       74.13       76.89     33.15 o 
   1  16   5       75.33      134.92     17.72 o 
   2  16   5     2275.98     2366.97     99.63 o 
   3  16   5     1351.41     1366.95     61.80 o 
   4  16   5      262.46      376.48     38.65 o 
   5  16   5       29.71       73.11     25.25 o 
   6  16   5       27.23      -44.55     29.70 o 
 -10  17   5      243.43      306.33     37.38 o 
  -9  17   5      152.60      125.87     25.42 o 
  -8  17   5      157.13      181.75     29.38 o 
  -7  17   5       60.15      -12.35     21.77 o 
  -5  17   5      416.17      352.91     56.90 o 
  -4  17   5      642.11      587.80     20.77 o 
  -3  17   5      103.97      105.39     45.84 o 
  -2  17   5      248.32      239.08     37.25 o 
  -1  17   5      151.66      180.53     25.26 o 
   0  17   5        0.46       46.07     17.48 o 
   1  17   5      649.29      701.10     27.15 o 
   2  17   5      824.24      886.51     45.97 o 
   3  17   5      166.85      262.04     36.76 o 
   4  17   5       42.77       -9.78     31.66 o 
   5  17   5       46.67      -37.24     24.83 o 
  -8  18   5      169.80      152.02     31.36 o 
  -7  18   5        8.63      -41.35     29.54 o 
  -6  18   5      317.94      330.82     35.36 o 
  -5  18   5      386.48      396.71     58.19 o 
  -4  18   5       10.50      -25.86     24.78 o 
  -3  18   5      222.67      286.83     50.22 o 
  -2  18   5       35.61       70.57     17.87 o 
  -1  18   5        0.13       15.88     22.84 o 
   0  18   5      221.14      251.47     32.35 o 
   1  18   5      436.47      481.32     40.01 o 
   2  18   5      199.95      271.54     34.63 o 
   3  18   5      467.84      385.20     39.53 o 
  -6  19   5       54.88       -0.48     29.36 o 
  -5  19   5        2.57      -30.51     20.34 o 
  -4  19   5      282.06      404.96     36.09 o 
  -3  19   5      201.93      175.84     17.91 o 
  -2  19   5       10.34       30.71     58.47 o 
  -1  19   5       42.75      -16.38     25.29 o 
   0  19   5      142.87      151.56     30.39 o 
   1  19   5       10.53      -38.66     25.78 o 
 -17   0   6      423.27      417.63     15.87 o 
 -16   0   6      549.30      543.47     39.34 o 
 -15   0   6       69.80       50.66     14.84 o 
 -14   0   6     1934.91     1929.57     58.65 o 
 -13   0   6      415.56      421.16     16.66 o 
 -12   0   6     4248.27     4133.50    129.81 o 
 -11   0   6      333.84      320.28     25.53 o 
 -10   0   6      251.12      220.81     31.36 o 
  -9   0   6      912.08      964.54     25.66 o 
  -8   0   6     1783.30     1863.58     97.89 o 
  -7   0   6     1394.22     1237.87     32.69 o 
  -6   0   6      144.74      278.15     14.53 o 
  -5   0   6     1329.71     1381.36     42.19 o 
  -4   0   6      257.70      349.50     33.08 o 
  -3   0   6       12.86       -3.61     12.88 o 
  -2   0   6      328.34      354.11     15.29 o 
  -1   0   6      241.96      230.79     23.16 o 
   0   0   6      943.74     1066.84     32.53 o 
   1   0   6      550.02      507.02     14.09 o 
   2   0   6     9076.85    10410.83    156.29 o 
   3   0   6     3304.59     3606.07     58.17 o 
   4   0   6        4.90       28.08     31.49 o 
   5   0   6     3952.16     4037.43     65.37 o 
   6   0   6      604.50      582.35     16.07 o 
   7   0   6     1395.84     1227.06     41.62 o 
   8   0   6       14.99       36.18     11.44 o 
   9   0   6     1062.80     1162.60     34.42 o 
  10   0   6      671.04      615.87     63.51 o 
  11   0   6       14.46       -1.54     13.10 o 
  12   0   6      190.05      197.40     15.27 o 
 -18   1   6      213.46      279.23     13.14 o 
 -17   1   6      143.49      130.52     26.97 o 
 -16   1   6       35.96       55.41     13.95 o 
 -15   1   6      159.75      202.23     13.27 o 
 -14   1   6      280.19      349.17     14.88 o 
 -13   1   6     3228.28     3035.59     49.74 o 
 -12   1   6      124.79      144.29      8.29 o 
 -11   1   6     3483.88     3468.21     43.18 o 
 -10   1   6      184.10      160.47     20.01 o 
  -9   1   6      232.57      258.32     12.96 o 
  -8   1   6        1.02        0.29      6.29 o 
  -7   1   6      117.95       83.84      8.50 o 
  -6   1   6        1.57       29.78     18.91 o 
  -5   1   6      684.75      638.08     13.26 o 
  -4   1   6     1141.55     1109.99     16.03 o 
  -3   1   6       36.58       35.39      8.71 o 
  -2   1   6      496.93      600.72     13.47 o 
  -1   1   6     1136.36     1296.12     23.48 o 
   0   1   6        0.39       45.97     13.24 o 
   1   1   6      109.91       92.09      6.50 o 
   2   1   6     2656.82     3176.59     39.79 o 
   3   1   6      261.01      307.77     11.84 o 
   4   1   6     1010.56     1017.92     17.10 o 
   5   1   6       12.25       21.50     17.07 o 
   6   1   6     2075.51     2075.88     26.60 o 
   7   1   6       16.01       13.01     10.50 o 
   8   1   6     2364.84     2271.93     28.97 o 
   9   1   6      961.37      868.45     19.41 o 
  10   1   6       18.84       13.14      9.43 o 
  11   1   6        3.23       12.22     27.92 o 
  12   1   6       81.31       61.86     15.76 o 
 -18   2   6       38.30       72.15     17.51 o 
 -17   2   6       52.26       79.79     17.10 o 
 -16   2   6      936.62      899.86     20.09 o 
 -15   2   6      289.20      331.86      9.33 o 
 -14   2   6      797.95      778.41     13.92 o 
 -13   2   6      305.30      297.28     17.59 o 
 -12   2   6     1668.21     1687.55     23.80 o 
 -11   2   6      184.33      195.86     11.07 o 
 -10   2   6      695.23      668.28     12.22 o 
  -9   2   6        1.09        6.58      6.53 o 
  -8   2   6      291.92      296.29     14.72 o 
  -7   2   6      673.42      604.59     10.71 o 
  -6   2   6     1982.07     2017.27     34.62 o 
  -5   2   6      153.76      187.89     17.70 o 
  -4   2   6     2511.20     3124.78     43.84 o 
  -3   2   6      249.37      252.81     11.54 o 
  -2   2   6      676.10      728.12     13.37 o 
  -1   2   6       84.90      140.35      9.34 o 
   0   2   6      461.30      550.26     11.08 o 
   1   2   6      971.01     1057.84     20.64 o 
   2   2   6       50.65       44.43      7.69 o 
   3   2   6      319.43      385.00     16.66 o 
   4   2   6      235.72      268.34      8.08 o 
   5   2   6     1492.73     1530.19     20.75 o 
   6   2   6       31.57       79.29      8.48 o 
   7   2   6     4116.27     3963.40     46.01 o 
   8   2   6      545.70      504.21     12.93 o 
   9   2   6     1012.56     1016.89     23.31 o 
  10   2   6      152.32      183.91     24.79 o 
  11   2   6      112.90      179.34     21.71 o 
  12   2   6        8.92       26.29     17.27 o 
 -18   3   6        4.86       41.66     18.40 o 
 -17   3   6      374.37      362.40     11.88 o 
 -16   3   6      369.32      387.96     20.88 o 
 -15   3   6      312.37      347.40     16.75 o 
 -14   3   6      350.27      334.38     19.33 o 
 -13   3   6     2169.82     2133.32     28.97 o 
 -12   3   6        3.40       10.88      9.33 o 
 -11   3   6      351.27      359.48      8.39 o 
 -10   3   6      130.59      171.65      8.51 o 
  -9   3   6      404.03      440.85     15.20 o 
  -8   3   6     1807.90     1847.90     22.23 o 
  -7   3   6     1653.35     1655.28     36.58 o 
  -6   3   6      130.99      106.37     12.74 o 
  -5   3   6      582.21      546.88     10.63 o 
  -4   3   6     4475.73     4869.20     58.25 o 
  -3   3   6        2.13       38.26      5.52 o 
  -2   3   6        0.99       38.78      8.79 o 
  -1   3   6     2915.96     2736.65     31.59 o 
   0   3   6      720.68      733.88     14.36 o 
   1   3   6      362.84      311.26     16.94 o 
   2   3   6     1243.61     1256.46     19.64 o 
   3   3   6     1252.17     1280.99     19.37 o 
   4   3   6     1121.33     1130.64     17.83 o 
   5   3   6      187.18      187.23     12.91 o 
   6   3   6     4808.59     4913.35     60.42 o 
   7   3   6      813.96      833.23     14.15 o 
   8   3   6      152.02      149.48     18.34 o 
   9   3   6       21.42       15.82      6.67 o 
  10   3   6       23.28       -5.78     33.25 o 
  11   3   6        9.99      -10.66     11.15 o 
  12   3   6       21.44      -20.83     17.91 o 
 -17   4   6       37.73       50.18     17.37 o 
 -16   4   6      451.01      536.63     14.29 o 
 -15   4   6      219.69      239.61     13.23 o 
 -14   4   6     1011.95      978.73     27.93 o 
 -13   4   6      108.72      100.95     16.30 o 
 -12   4   6        0.81       20.08      6.28 o 
 -11   4   6     1038.73     1014.19     14.96 o 
 -10   4   6      977.52      976.86     14.32 o 
  -9   4   6       24.27       24.48      6.37 o 
  -8   4   6      203.72      154.20     14.68 o 
  -7   4   6      172.41      204.98     10.62 o 
  -6   4   6      958.35      919.29     29.55 o 
  -5   4   6      696.59      684.90     14.80 o 
  -4   4   6     3362.91     3175.64     39.61 o 
  -3   4   6      392.22      403.08      9.60 o 
  -2   4   6     1064.97     1242.15     27.95 o 
  -1   4   6       86.30       70.43      7.76 o 
   0   4   6      947.26      940.06     16.96 o 
   1   4   6       83.08       92.65     14.54 o 
   2   4   6     1246.71     1340.35     18.33 o 
   3   4   6     2137.58     2140.29     28.95 o 
   4   4   6     1870.97     1915.14     29.40 o 
   5   4   6      734.70      726.39     13.63 o 
   6   4   6      167.16      163.15     17.28 o 
   7   4   6     2711.91     2509.14     38.37 o 
   8   4   6        6.29       20.34     17.89 o 
   9   4   6      135.68      130.12     24.82 o 
  10   4   6       70.63       91.52     15.80 o 
  11   4   6        0.25       13.55     27.11 o 
 -17   5   6      700.50      698.11     24.88 o 
 -16   5   6      197.25      246.33     16.51 o 
 -15   5   6       72.56       75.99     13.52 o 
 -14   5   6        1.01        0.38      5.41 o 
 -13   5   6       47.71       82.20      5.99 o 
 -12   5   6      256.88      279.86      7.80 o 
 -11   5   6      995.33     1044.61     17.15 o 
 -10   5   6      336.30      301.43      8.77 o 
  -9   5   6       73.68       62.67      9.37 o 
  -8   5   6      263.06      296.52     15.65 o 
  -7   5   6     1335.20     1454.38     24.35 o 
  -6   5   6     1972.55     2000.99     33.32 o 
  -5   5   6      408.01      333.33     12.14 o 
  -4   5   6     3100.32     3130.85     44.51 o 
  -3   5   6      297.07      216.60     10.85 o 
  -2   5   6      188.55      219.35      7.97 o 
  -1   5   6     3927.09     3804.87     52.49 o 
   0   5   6       47.02       10.51      7.03 o 
   1   5   6       59.23       57.79      8.49 o 
   2   5   6     1041.45      995.97     16.43 o 
   3   5   6       40.75       47.72      6.65 o 
   4   5   6     2208.35     2132.50     27.05 o 
   5   5   6     1312.83     1370.29     21.18 o 
   6   5   6     1377.69     1373.28     21.14 o 
   7   5   6      103.00       53.91     25.10 o 
   8   5   6      698.69      726.18     50.22 o 
   9   5   6       15.85       63.95     27.61 o 
  10   5   6      109.98      135.50     33.82 o 
 -17   6   6       17.69       17.36     21.89 o 
 -16   6   6       41.95       22.05     13.69 o 
 -15   6   6        1.00      -17.95     16.93 o 
 -14   6   6      139.67      194.07     11.89 o 
 -13   6   6     1302.10     1296.58     18.25 o 
 -12   6   6      390.81      447.57     14.28 o 
 -11   6   6        9.89       -2.92      6.09 o 
 -10   6   6       39.17       36.28     15.07 o 
  -9   6   6       28.28        7.18     10.86 o 
  -8   6   6      566.96      531.02     12.96 o 
  -7   6   6     2470.24     2509.82     45.20 o 
  -6   6   6     1079.37     1076.27     39.50 o 
  -5   6   6     1150.14     1294.23     27.36 o 
  -4   6   6     2216.22     2416.87     35.86 o 
  -3   6   6      260.26      221.30     23.54 o 
  -2   6   6       44.54        1.26     10.94 o 
  -1   6   6      267.10      231.33     11.16 o 
   0   6   6     1667.21     1673.84     23.91 o 
   1   6   6     1855.31     1760.60     25.14 o 
   2   6   6      255.39      269.89      9.39 o 
   3   6   6      603.42      623.56     20.97 o 
   4   6   6       16.63       -0.71      5.98 o 
   5   6   6     4435.64     4288.34     53.37 o 
   6   6   6      229.52      235.21     12.43 o 
   7   6   6       21.76       40.37     10.87 o 
   8   6   6      178.71      156.57     19.98 o 
   9   6   6      124.73      115.40     29.28 o 
  10   6   6       92.64       79.31     18.45 o 
  11   6   6      172.35      229.53     39.02 o 
 -17   7   6       19.85      122.93     23.80 o 
 -16   7   6      113.19      170.35     41.88 o 
 -15   7   6      346.08      350.85     14.97 o 
 -14   7   6      274.30      261.68     23.68 o 
 -13   7   6       14.07       44.16     17.47 o 
 -12   7   6       48.03       12.18     18.29 o 
 -11   7   6      368.86      337.11      9.62 o 
 -10   7   6     3586.09     3641.02     46.34 o 
  -9   7   6        0.95       -3.51     21.66 o 
  -8   7   6       58.51       83.38     18.70 o 
  -7   7   6       39.33       57.71     20.69 o 
  -6   7   6     1175.34     1167.16     25.09 o 
  -5   7   6      861.33      812.96     16.59 o 
  -4   7   6       98.63       53.63     20.06 o 
  -3   7   6      925.05      908.53     17.89 o 
  -2   7   6       23.35       20.88      7.87 o 
  -1   7   6     2702.83     2732.17     35.94 o 
   0   7   6      843.55      870.57     15.65 o 
   1   7   6       68.35       72.28     11.04 o 
   2   7   6       24.26       16.68     16.73 o 
   3   7   6     1026.70     1063.30     17.96 o 
   4   7   6     1004.87      882.29     18.06 o 
   5   7   6       35.96       55.00     14.51 o 
   6   7   6     1220.81      993.57    138.39 o 
   7   7   6     1611.03     1670.82     43.29 o 
   8   7   6      167.69      177.31     31.39 o 
   9   7   6       72.63       41.37     25.97 o 
  10   7   6       59.07       25.50     25.67 o 
  11   7   6       71.59      144.97     25.86 o 
 -16   8   6       66.52       -2.82     23.95 o 
 -15   8   6       71.76       78.04     18.76 o 
 -14   8   6      340.40      363.21     20.35 o 
 -13   8   6       86.87       95.50     13.31 o 
 -12   8   6        7.89        4.52      7.93 o 
 -11   8   6      190.02      185.23     14.14 o 
 -10   8   6       46.12       49.39     10.85 o 
  -9   8   6       21.22       15.37      7.40 o 
  -8   8   6        7.38      -19.97     14.59 o 
  -7   8   6     2933.20     2945.26     47.98 o 
  -6   8   6       25.02       23.58     13.70 o 
  -5   8   6     2576.22     2594.69     39.25 o 
  -4   8   6     4229.29     4294.90     60.11 o 
  -3   8   6       57.00       71.82     23.12 o 
  -2   8   6     1550.15     1565.82     26.56 o 
  -1   8   6      310.13      359.48     14.18 o 
   0   8   6      304.60      285.14     12.12 o 
   1   8   6      865.42      836.86     20.95 o 
   2   8   6      298.71      303.96      9.89 o 
   3   8   6      833.48      773.61     14.66 o 
   4   8   6       74.44       98.66     20.25 o 
   5   8   6     2820.58     2716.87     46.73 o 
   6   8   6        1.23        9.92     26.45 o 
   7   8   6      451.16      411.81     22.87 o 
   8   8   6      349.94      377.86     20.87 o 
   9   8   6        9.31      -11.69     20.68 o 
  10   8   6      473.48      403.81     34.76 o 
 -16   9   6       16.72      -25.96     26.66 o 
 -15   9   6       44.61       13.71     25.22 o 
 -14   9   6      639.55      690.06     25.77 o 
 -13   9   6       37.76       64.28     10.85 o 
 -12   9   6       57.07       63.09      6.44 o 
 -11   9   6      201.47      149.65     10.35 o 
 -10   9   6     3555.12     3688.09     52.99 o 
  -9   9   6       30.40        9.61     14.12 o 
  -8   9   6      123.77      166.54     15.05 o 
  -7   9   6       81.28       97.08     14.89 o 
  -6   9   6     1796.22     1863.35     36.21 o 
  -5   9   6        6.13       -1.48     10.93 o 
  -4   9   6       26.49        8.09     16.14 o 
  -3   9   6      841.15      840.10     18.32 o 
  -2   9   6      295.94      288.86     13.27 o 
  -1   9   6      108.48      103.61     12.33 o 
   0   9   6      861.01      853.50     16.07 o 
   1   9   6      252.14      263.50     10.25 o 
   2   9   6        0.12       -0.87      9.64 o 
   3   9   6      828.88      883.68     16.52 o 
   4   9   6      538.61      488.75     19.62 o 
   5   9   6      387.35      404.04     25.25 o 
   6   9   6       98.78      114.26     46.52 o 
   7   9   6      679.66      649.51     27.11 o 
   8   9   6      170.54      167.43     69.99 o 
   9   9   6      415.50      347.23     35.04 o 
 -16  10   6        3.51       59.00     26.31 o 
 -15  10   6       83.28      154.26     23.79 o 
 -14  10   6        0.17       30.53     27.53 o 
 -13  10   6      181.63      194.40     13.54 o 
 -12  10   6        2.64        1.70      5.88 o 
 -11  10   6      910.40      890.11     18.79 o 
 -10  10   6      205.12      180.74     16.40 o 
  -9  10   6       89.99       84.55      9.60 o 
  -8  10   6     1883.30     1853.58     31.34 o 
  -7  10   6     5365.55     5375.94     74.87 o 
  -6  10   6        5.09        7.75      9.52 o 
  -5  10   6      155.48      175.76     10.99 o 
  -4  10   6      460.10      448.61     35.00 o 
  -3  10   6      514.89      524.63     15.11 o 
  -2  10   6     1374.21     1419.37     34.41 o 
  -1  10   6       20.76       -8.90      8.95 o 
   0  10   6       40.32       59.65     13.63 o 
   1  10   6     2402.16     2438.76     34.08 o 
   2  10   6     2286.11     2242.38     38.84 o 
   3  10   6      537.79      472.85     12.34 o 
   4  10   6       39.99       47.94     14.03 o 
   5  10   6        0.74       22.53     10.11 o 
   6  10   6      129.64      125.50      6.85 o 
   7  10   6       91.41      103.16     22.15 o 
   8  10   6      174.43      183.91     29.91 o 
   9  10   6       95.50       -2.78     24.94 o 
  10  10   6      103.72      221.23     32.40 o 
 -14  11   6      158.34      198.83     30.04 o 
 -13  11   6        1.59      -13.82     27.17 o 
 -12  11   6       15.86       21.18     23.26 o 
 -11  11   6       15.67       19.98     20.21 o 
 -10  11   6      828.49      853.27     34.72 o 
  -9  11   6      119.11      106.44     31.18 o 
  -8  11   6     1618.90     1600.43     30.99 o 
  -7  11   6      826.72      853.78     19.02 o 
  -6  11   6        0.52       -4.76     15.28 o 
  -5  11   6     2102.15     2121.26     34.51 o 
  -4  11   6      283.50      272.03     23.66 o 
  -3  11   6       58.03      108.31     28.77 o 
  -2  11   6      199.07      181.12     11.93 o 
  -1  11   6      822.53      792.36     18.24 o 
   0  11   6       36.54       31.61     17.45 o 
   1  11   6      771.79      788.38     16.52 o 
   2  11   6     1588.95     1536.43     36.08 o 
   3  11   6      856.05      817.85     15.99 o 
   4  11   6      126.02      101.49      7.37 o 
   5  11   6     1301.40     1340.06     26.63 o 
   6  11   6        0.17       14.74     21.75 o 
   7  11   6      323.89      378.20     30.09 o 
   8  11   6       99.26        7.79     29.01 o 
 -14  12   6        0.04        3.05     28.68 o 
 -13  12   6      483.25      489.95     34.44 o 
 -12  12   6      147.78      179.54     12.29 o 
 -11  12   6      485.38      536.48     25.55 o 
 -10  12   6      141.40      119.53     16.94 o 
  -9  12   6     2435.82     2345.62     37.41 o 
  -8  12   6      273.51      291.15     13.81 o 
  -7  12   6      151.91      105.76     26.34 o 
  -6  12   6      952.86      897.35     19.30 o 
  -5  12   6      364.61      349.41     14.04 o 
  -4  12   6      358.31      355.83     16.99 o 
  -3  12   6      712.82      661.58     17.68 o 
  -2  12   6     1557.28     1448.58     29.51 o 
  -1  12   6     1178.34     1130.51     22.94 o 
   0  12   6      758.42      766.23     21.95 o 
   1  12   6        0.98       33.48     16.52 o 
   2  12   6     1793.37     1814.22     27.52 o 
   3  12   6      388.78      364.49     11.08 o 
   4  12   6      123.00      137.43     14.93 o 
   5  12   6       93.33      159.90     53.90 o 
   6  12   6      116.14      113.60     30.12 o 
   7  12   6      107.50      210.79     34.48 o 
   8  12   6       69.05      -11.78     22.03 o 
 -14  13   6      240.55      172.05     34.94 o 
 -13  13   6        3.36      -11.06     29.56 o 
 -12  13   6      499.47      455.53     21.72 o 
 -11  13   6        8.59       34.17     20.58 o 
 -10  13   6      554.20      617.73     36.37 o 
  -9  13   6      310.13      289.86     26.25 o 
  -8  13   6      952.09      912.75     20.53 o 
  -7  13   6      515.54      516.11     15.28 o 
  -6  13   6      746.27      770.63     25.86 o 
  -5  13   6        1.38        1.94     10.74 o 
  -4  13   6      553.36      575.81     34.45 o 
  -3  13   6      558.02      539.45     18.67 o 
  -2  13   6     1206.73     1152.64     23.72 o 
  -1  13   6        0.27        4.81     15.13 o 
   0  13   6     1058.55      982.56     21.22 o 
   1  13   6      174.69      180.00     15.40 o 
   2  13   6      192.47      201.46     10.31 o 
   3  13   6      105.24      125.80     23.51 o 
   4  13   6       63.18       67.28     15.81 o 
   5  13   6      375.65      248.99     35.14 o 
   6  13   6       14.17       -9.70     32.26 o 
   7  13   6       22.79       -9.56     32.15 o 
   8  13   6       55.64      -22.04     32.13 o 
 -13  14   6      469.64      527.73     43.09 o 
 -12  14   6      153.86      100.91     32.35 o 
 -11  14   6      503.32      489.36     19.80 o 
 -10  14   6        4.12       56.82     11.63 o 
  -9  14   6      229.29      245.08     13.27 o 
  -8  14   6      126.37      133.56     29.46 o 
  -7  14   6      194.40      190.06     11.98 o 
  -6  14   6      995.77      978.72     22.86 o 
  -5  14   6      193.93      206.58     14.72 o 
  -4  14   6      173.10      187.44     13.13 o 
  -3  14   6     1146.73     1159.12     40.12 o 
  -2  14   6      299.92      304.34     23.20 o 
  -1  14   6      242.83      206.14     17.06 o 
   0  14   6       22.76       41.85     10.56 o 
   1  14   6       54.40       65.78     12.78 o 
   2  14   6       14.51       44.73     10.96 o 
   3  14   6        6.96       27.46     13.56 o 
   4  14   6      682.51      699.65     44.75 o 
   5  14   6      122.87       47.07     29.82 o 
   6  14   6      384.85      383.01     39.79 o 
   7  14   6        0.58       33.86     34.87 o 
 -12  15   6      109.84      156.78     33.12 o 
 -11  15   6        5.83       49.45     26.56 o 
 -10  15   6      872.98      946.97     51.26 o 
  -9  15   6      276.91      352.67     35.68 o 
  -8  15   6      189.96      174.98     18.10 o 
  -7  15   6     1215.41     1117.42     36.18 o 
  -6  15   6      198.72      173.34     14.26 o 
  -5  15   6      517.92      557.80     19.71 o 
  -4  15   6       69.03       89.38     12.39 o 
  -3  15   6        6.22       14.48     22.19 o 
  -2  15   6     1383.54     1328.84     41.70 o 
  -1  15   6       34.35       62.78     14.05 o 
   0  15   6      376.63      346.34     16.46 o 
   1  15   6       13.81        6.06     18.74 o 
   2  15   6      122.15      103.54     40.36 o 
   3  15   6      516.88      515.00     41.34 o 
   4  15   6      295.03      288.80     35.67 o 
   5  15   6       17.30      164.13     33.19 o 
   6  15   6       48.35      167.05     32.63 o 
 -11  16   6      288.70      260.77     29.65 o 
 -10  16   6        5.52        7.13     28.92 o 
  -9  16   6       33.83       35.76     30.00 o 
  -8  16   6      107.29      169.07     31.65 o 
  -7  16   6        4.36       27.46     24.89 o 
  -6  16   6      131.38      176.01     38.56 o 
  -5  16   6      156.96      125.67     21.34 o 
  -4  16   6      797.08      866.92     34.23 o 
  -3  16   6       27.92       13.62     13.93 o 
  -2  16   6       27.17       64.31     24.23 o 
  -1  16   6      231.62      244.81     33.30 o 
   0  16   6       46.49       38.92     16.91 o 
   1  16   6       54.42        3.29     24.15 o 
   2  16   6      197.62      254.83     33.55 o 
   4  16   6      237.93      261.80     38.81 o 
   5  16   6      186.48      241.83     33.29 o 
 -10  17   6      248.66      254.30     33.72 o 
  -9  17   6       27.50       59.13     30.71 o 
  -8  17   6       84.18       87.88     30.63 o 
  -7  17   6      226.34      286.28     29.98 o 
  -6  17   6        2.72      -20.56     15.11 o 
  -5  17   6      409.53      399.71     19.09 o 
  -4  17   6      504.42      494.60     36.46 o 
  -3  17   6      270.57      260.06     42.50 o 
  -2  17   6        4.73      -21.27     29.75 o 
  -1  17   6      212.12      232.39     23.01 o 
   0  17   6      100.69       91.81     18.18 o 
   1  17   6       24.46       -8.20     30.83 o 
   2  17   6       35.20       42.48     22.50 o 
   3  17   6       74.01      142.45     34.53 o 
  -8  18   6      361.59      444.35     34.21 o 
  -7  18   6        5.26      -10.81     25.42 o 
  -6  18   6       77.49       91.28     29.98 o 
  -5  18   6      356.12      409.79     22.82 o 
  -4  18   6       87.33       44.61     22.66 o 
  -3  18   6        0.02       60.63     27.59 o 
  -2  18   6       72.09       30.39     14.67 o 
  -1  18   6       43.13       77.60     15.60 o 
   0  18   6       51.85       83.38     29.20 o 
   1  18   6       64.23      119.42     32.35 o 
  -5  19   6      135.59      204.88     25.97 o 
  -4  19   6       24.88       28.90     27.30 o 
  -3  19   6        6.01      -17.14     39.84 o 
 -18   1   7        0.86       44.96     40.23 o 
 -17   1   7        3.57      -11.42     10.25 o 
 -16   1   7      334.56      349.78     19.38 o 
 -15   1   7        0.08       11.97     10.68 o 
 -14   1   7        4.33       -5.97     13.10 o 
 -13   1   7      135.09      133.43     14.21 o 
 -12   1   7      411.81      389.62     15.78 o 
 -11   1   7     1373.44     1369.64     23.69 o 
 -10   1   7      457.76      432.97     12.79 o 
  -9   1   7     1018.74     1030.44     18.75 o 
  -8   1   7      173.33      179.00      9.91 o 
  -7   1   7      456.40      476.27     12.06 o 
  -6   1   7     2432.53     2775.98     40.17 o 
  -5   1   7     1331.65     1338.24     22.42 o 
  -4   1   7     2594.59     3025.08     38.00 o 
  -3   1   7       10.56       24.23      8.93 o 
  -2   1   7        6.37       10.30     12.61 o 
  -1   1   7       84.51       85.57      8.51 o 
   0   1   7      595.04      542.73     11.66 o 
   1   1   7       33.50       56.71      8.59 o 
   2   1   7      896.33      894.38     13.90 o 
   3   1   7      232.73      200.24     11.08 o 
   4   1   7       76.35      103.89     10.35 o 
   5   1   7        0.69        2.22     12.03 o 
   6   1   7       66.53       63.38      8.39 o 
   7   1   7       36.88       18.42     14.58 o 
   8   1   7       93.24      109.39     12.84 o 
   9   1   7       28.16       14.05     11.60 o 
  10   1   7       15.08       20.48     10.01 o 
  11   1   7       10.01       -6.33     11.17 o 
 -18   2   7      324.42      288.81     23.10 o 
 -17   2   7       43.70       19.88     25.33 o 
 -16   2   7      129.24       93.63     21.75 o 
 -15   2   7        2.28       -0.08     10.48 o 
 -14   2   7       16.30      -12.87      8.58 o 
 -13   2   7        6.59        5.61     11.64 o 
 -12   2   7      160.45      145.58      9.33 o 
 -11   2   7      510.35      499.30     20.54 o 
 -10   2   7       69.07       47.60      7.59 o 
  -9   2   7      467.31      455.30     19.08 o 
  -8   2   7       41.50       44.40      5.14 o 
  -7   2   7      119.35       61.10     16.34 o 
  -6   2   7      544.79      550.65     13.68 o 
  -5   2   7        0.84      -18.60     12.40 o 
  -4   2   7     6343.38     6948.85     92.22 o 
  -3   2   7     1135.60     1366.68     19.90 o 
  -2   2   7       78.56       96.76      9.39 o 
  -1   2   7      525.62      418.75     10.33 o 
   0   2   7     1003.66     1094.07     18.44 o 
   1   2   7     3059.55     3215.38     40.76 o 
   2   2   7        1.20        3.40      9.49 o 
   3   2   7      750.01      723.06     13.79 o 
   4   2   7      558.89      591.80     12.90 o 
   5   2   7      288.86      244.28      8.01 o 
   6   2   7       24.69        7.69     16.67 o 
   7   2   7     1307.42     1278.28     24.37 o 
   8   2   7       21.80       33.20     15.28 o 
   9   2   7       68.54       72.69     28.26 o 
  10   2   7        6.05       13.67     25.85 o 
  11   2   7      504.81      578.21     42.38 o 
 -18   3   7       18.05      -21.49     19.52 o 
 -17   3   7      198.59      230.48     13.20 o 
 -16   3   7      541.66      543.62     15.01 o 
 -15   3   7      174.54      129.59      7.53 o 
 -14   3   7      321.79      300.63     13.70 o 
 -13   3   7      145.11      127.49      8.06 o 
 -12   3   7        9.97       -1.17      5.54 o 
 -11   3   7      434.05      414.01      9.78 o 
 -10   3   7        0.01       -1.92      9.96 o 
  -9   3   7      766.90      715.49     13.23 o 
  -8   3   7      150.51      103.65     13.80 o 
  -7   3   7       60.20       89.96      8.35 o 
  -6   3   7        0.25      -12.47      8.32 o 
  -5   3   7       55.69       19.15     28.51 o 
  -4   3   7     1559.27     1686.06     27.07 o 
  -3   3   7      111.38       90.42     17.89 o 
  -2   3   7      113.95      166.16     10.68 o 
  -1   3   7     1232.85     1401.44     20.80 o 
   0   3   7     3617.37     3803.68     47.49 o 
   1   3   7        8.76        2.03      6.92 o 
   2   3   7     3061.05     3118.05     39.95 o 
   3   3   7       58.66       98.52     15.15 o 
   4   3   7      327.54      343.97     19.33 o 
   5   3   7      111.15       97.64      8.28 o 
   6   3   7       15.92       10.85      7.49 o 
   7   3   7      135.49      110.96     20.63 o 
   8   3   7       10.46        6.35     11.54 o 
   9   3   7      416.79      425.06     22.82 o 
  10   3   7      123.08      140.49     22.12 o 
  11   3   7      138.33      246.76     25.48 o 
 -18   4   7      272.51      285.87     26.60 o 
 -17   4   7      368.19      368.56     17.74 o 
 -16   4   7      191.67      211.63      9.67 o 
 -15   4   7      180.31      177.16     16.52 o 
 -14   4   7        0.72       11.16      9.65 o 
 -13   4   7      341.12      348.72      9.43 o 
 -12   4   7      454.36      436.06      9.30 o 
 -11   4   7      142.62      135.47     10.54 o 
 -10   4   7       26.98       34.54      6.09 o 
  -9   4   7     1064.85      989.69     14.27 o 
  -8   4   7     1025.78     1037.99     21.35 o 
  -7   4   7       84.17       93.17     10.20 o 
  -6   4   7       65.84       44.65      8.53 o 
  -5   4   7       22.58        7.96      5.32 o 
  -4   4   7      444.73      488.97     10.77 o 
  -3   4   7       23.07       18.03      7.61 o 
  -2   4   7     1684.62     1713.96     27.19 o 
  -1   4   7      742.67      693.92     20.44 o 
   0   4   7       27.89       39.73     14.63 o 
   1   4   7     1402.72     1516.72     24.48 o 
   2   4   7     1216.90     1374.74     29.37 o 
   3   4   7     2266.71     2237.84     30.90 o 
   4   4   7       58.03       54.63      7.91 o 
   5   4   7       18.43       46.35      9.38 o 
   6   4   7       10.37       41.33     19.53 o 
   7   4   7       98.85       94.63     15.07 o 
   8   4   7       86.78       83.03     10.36 o 
   9   4   7        2.79      -11.23      7.49 o 
  10   4   7      240.84      295.94     20.48 o 
  11   4   7      505.87      554.73     26.27 o 
 -17   5   7      133.11      158.26     23.81 o 
 -16   5   7      168.33      168.20      8.99 o 
 -15   5   7       36.69       43.88     16.09 o 
 -14   5   7       72.67       63.70     10.30 o 
 -13   5   7       82.45       77.87     12.71 o 
 -12   5   7       39.54       58.61     14.62 o 
 -11   5   7        0.03       11.59     15.26 o 
 -10   5   7      521.00      550.69     11.72 o 
  -9   5   7     1919.27     1870.47     31.35 o 
  -8   5   7      675.82      628.70     14.29 o 
  -7   5   7      244.53      223.80     12.42 o 
  -6   5   7     1359.88     1353.38     23.42 o 
  -5   5   7        0.47       -2.22      9.63 o 
  -4   5   7     1115.47     1160.63     18.30 o 
  -3   5   7      522.54      483.00     10.36 o 
  -2   5   7       43.09       48.04      6.25 o 
  -1   5   7     2372.57     2382.57     35.46 o 
   0   5   7      946.64      930.89     16.01 o 
   1   5   7      152.40      151.00      9.33 o 
   2   5   7     3207.69     3165.65     40.93 o 
   3   5   7      310.14      336.68     18.35 o 
   4   5   7     1969.02     2022.55     28.78 o 
   5   5   7        0.77       21.51     11.21 o 
   6   5   7      316.69      316.24      9.31 o 
   7   5   7       43.45       71.26     29.36 o 
   8   5   7      227.84      190.29      8.76 o 
   9   5   7       24.17       31.47     23.86 o 
  10   5   7      263.72      305.50     27.99 o 
 -17   6   7      108.42      115.56     25.37 o 
 -16   6   7      289.97      378.97     18.07 o 
 -15   6   7       50.05       50.39     25.34 o 
 -14   6   7       22.57       44.26     12.92 o 
 -13   6   7      107.49      105.21      6.82 o 
 -12   6   7      322.57      304.69     12.05 o 
 -11   6   7      177.68      207.48      9.83 o 
 -10   6   7      141.87      126.93     24.66 o 
  -9   6   7      830.19      751.52     37.22 o 
  -8   6   7     2602.96     2561.02     51.32 o 
  -7   6   7      129.47       80.71     10.40 o 
  -6   6   7      377.70      336.64     14.88 o 
  -5   6   7     1453.66     1352.95     23.48 o 
  -4   6   7        4.45       -9.06      6.06 o 
  -3   6   7      605.10      604.76     12.30 o 
  -2   6   7      537.66      513.14     11.12 o 
  -1   6   7     2113.69     2138.68     29.51 o 
   0   6   7       45.65       37.91      8.20 o 
   1   6   7     2564.59     2499.17     33.85 o 
   2   6   7     1191.66     1167.90     22.00 o 
   3   6   7       23.85       27.35      7.81 o 
   4   6   7      392.78      379.93     10.35 o 
   5   6   7      463.06      482.06     15.36 o 
   6   6   7      202.64      218.61     11.55 o 
   7   6   7       60.74       76.47     24.68 o 
   8   6   7      268.64      207.98     20.65 o 
   9   6   7       54.17       89.82     24.71 o 
  10   6   7        5.16      -40.54     27.03 o 
 -17   7   7      832.29     1010.78     49.36 o 
 -16   7   7      271.63      250.04     27.50 o 
 -15   7   7        5.46       14.74     23.75 o 
 -14   7   7      117.06      124.74      7.77 o 
 -13   7   7       57.60       64.77     16.02 o 
 -12   7   7      103.53       93.43      7.27 o 
 -11   7   7      875.62      852.90     19.98 o 
 -10   7   7       44.15       36.87     12.90 o 
  -9   7   7     1316.96     1378.45     24.00 o 
  -8   7   7      159.27      125.47     12.98 o 
  -7   7   7      452.10      430.56     12.87 o 
  -6   7   7     2359.26     2458.44     37.33 o 
  -5   7   7      224.16      164.36     10.36 o 
  -4   7   7     2873.54     2801.35     53.47 o 
  -3   7   7      400.51      380.32     15.54 o 
  -2   7   7       34.13       33.84     11.62 o 
  -1   7   7      517.76      509.75     24.48 o 
   0   7   7      423.36      418.26     11.09 o 
   1   7   7      301.73      281.11     30.08 o 
   2   7   7     1015.88     1053.55     17.91 o 
   3   7   7       76.30       82.89     13.63 o 
   4   7   7      905.97      915.49     16.74 o 
   5   7   7       77.75       77.94     20.51 o 
   6   7   7      426.87      438.28     13.80 o 
   7   7   7       46.91       47.30     10.36 o 
   8   7   7       86.74       65.49     52.02 o 
   9   7   7        0.00       77.50     27.28 o 
  10   7   7      244.64      209.93     30.32 o 
 -17   8   7      479.17      640.97     40.38 o 
 -16   8   7      481.08      534.76     37.38 o 
 -15   8   7       54.84       44.43     11.29 o 
 -14   8   7       26.64       10.25     28.39 o 
 -13   8   7      115.64      108.54      8.46 o 
 -12   8   7        6.96       13.23      7.44 o 
 -11   8   7       76.56       89.59     13.63 o 
 -10   8   7      197.62      210.10     12.27 o 
  -9   8   7       12.05      -17.35     15.37 o 
  -8   8   7     2957.92     2869.29     50.59 o 
  -7   8   7     2422.08     2438.04     37.47 o 
  -6   8   7     1296.96     1290.20     53.34 o 
  -5   8   7     2303.76     2223.81     45.49 o 
  -4   8   7        1.60        4.57      9.10 o 
  -3   8   7      285.57      292.74     11.11 o 
  -2   8   7       25.86       34.14     11.26 o 
  -1   8   7        2.19        1.76     15.41 o 
   0   8   7       74.13       60.08     22.20 o 
   1   8   7     1328.16     1325.04     29.11 o 
   2   8   7      440.88      457.33     15.75 o 
   3   8   7     1465.89     1372.64     21.93 o 
   4   8   7      268.23      234.16     11.79 o 
   5   8   7        4.48       -0.50      9.99 o 
   6   8   7      467.78      425.21     33.53 o 
   7   8   7      305.76      308.57     20.50 o 
   8   8   7       27.51      -30.13     21.72 o 
   9   8   7      136.38      187.91     30.76 o 
  10   8   7      175.25      114.69     27.90 o 
 -16   9   7      448.05      448.13     33.78 o 
 -15   9   7      162.48      174.81     28.75 o 
 -14   9   7      234.07      218.31     10.70 o 
 -13   9   7        7.28        2.93      5.59 o 
 -12   9   7       29.17       16.77      8.73 o 
 -11   9   7      246.18      291.11     10.38 o 
 -10   9   7     1486.46     1419.79     37.14 o 
  -9   9   7      210.90      174.06     21.88 o 
  -8   9   7      649.44      642.04     15.99 o 
  -7   9   7     2558.86     2466.83     40.85 o 
  -6   9   7      503.75      540.86     15.15 o 
  -5   9   7      272.31      284.45     18.47 o 
  -4   9   7     1532.70     1394.90     25.77 o 
  -3   9   7       15.17       22.32     14.01 o 
  -2   9   7        7.42       14.83      8.52 o 
  -1   9   7       21.75       50.51      8.17 o 
   0   9   7        0.18      -10.12      8.36 o 
   1   9   7        6.60       -7.14     12.04 o 
   2   9   7      148.73      129.61     12.64 o 
   3   9   7      589.95      516.90     12.61 o 
   4   9   7      386.82      436.10     16.00 o 
   5   9   7       79.99      125.21     17.78 o 
   6   9   7      172.80      242.62     29.41 o 
   7   9   7      156.66      133.95     16.84 o 
   9   9   7       25.64       17.72     27.07 o 
 -16  10   7      618.76      641.15     42.56 o 
 -15  10   7      113.36      182.65     31.36 o 
 -14  10   7        9.33       -4.12     24.05 o 
 -13  10   7       19.59       36.15     17.30 o 
 -12  10   7       49.51       21.02      6.11 o 
 -11  10   7        5.42        4.08     10.01 o 
 -10  10   7      504.59      538.34     17.62 o 
  -9  10   7      278.14      243.24     17.72 o 
  -8  10   7      710.34      579.37     15.44 o 
  -7  10   7     1066.17     1087.51     32.84 o 
  -6  10   7     6546.48     6425.06     88.06 o 
  -5  10   7     1434.33     1522.95     27.41 o 
  -4  10   7      784.10      766.52     33.36 o 
  -3  10   7     1612.70     1579.53     28.18 o 
  -2  10   7        3.15       39.51     23.97 o 
  -1  10   7       27.26       29.96     16.44 o 
   0  10   7        2.25       15.78     10.44 o 
   1  10   7      469.38      465.74     13.17 o 
   2  10   7      644.87      615.79     15.16 o 
   3  10   7      365.84      346.07     13.99 o 
   4  10   7        0.55      -10.76      7.18 o 
   5  10   7      989.13     1072.74     20.17 o 
   6  10   7      220.36      164.54     17.92 o 
   7  10   7       10.60      106.84     31.19 o 
   9  10   7       17.27      -45.51     30.34 o 
 -15  11   7      329.62      292.61     29.13 o 
 -14  11   7      205.98      265.00     32.93 o 
 -13  11   7       70.97       79.24      8.21 o 
 -12  11   7       17.74       14.34     16.83 o 
 -11  11   7        0.67      -10.22     10.40 o 
 -10  11   7      818.74      707.44     20.58 o 
  -9  11   7     1071.71     1085.01     30.15 o 
  -8  11   7      630.55      592.97     35.64 o 
  -7  11   7      274.98      213.25     19.05 o 
  -6  11   7     3121.37     3161.54     48.11 o 
  -5  11   7     2927.75     2904.40     47.20 o 
  -4  11   7      191.48      182.19     12.62 o 
  -3  11   7        1.99       21.33      9.79 o 
  -2  11   7     1216.20     1271.38     29.95 o 
  -1  11   7       42.90       92.41     11.60 o 
   0  11   7      532.49      508.65     18.10 o 
   1  11   7       95.43       97.58     37.39 o 
   2  11   7       30.18       51.58      9.19 o 
   3  11   7      812.59      777.38     25.19 o 
   4  11   7      113.39      151.41     14.33 o 
   5  11   7       22.58      -11.14     20.62 o 
   6  11   7       34.94       57.20     65.92 o 
   7  11   7        7.06      -42.85     28.57 o 
   8  11   7      224.24      300.38     35.94 o 
 -14  12   7      123.84        4.32     25.75 o 
 -13  12   7       12.51      -23.83     29.55 o 
 -12  12   7       35.32       34.89      9.63 o 
 -11  12   7       87.83      115.01     17.67 o 
 -10  12   7      764.88      748.50     27.47 o 
  -9  12   7      377.20      346.54     12.99 o 
  -8  12   7        3.92       20.95     26.07 o 
  -7  12   7      271.34      291.49     12.79 o 
  -6  12   7        7.40      -16.41     10.94 o 
  -5  12   7      606.51      637.75     17.72 o 
  -4  12   7     2329.23     2305.85     63.16 o 
  -3  12   7     1219.58     1196.81     42.81 o 
  -2  12   7      217.27      195.32     19.62 o 
  -1  12   7       30.54       30.73      8.36 o 
   0  12   7      254.44      215.82     14.67 o 
   1  12   7      103.19      106.89     11.29 o 
   2  12   7     1943.59     2028.48     45.82 o 
   3  12   7       92.88       96.46     15.60 o 
   4  12   7        0.58       -9.61     13.27 o 
   5  12   7     1041.46     1050.03     54.15 o 
   6  12   7       27.63       75.80     32.45 o 
   8  12   7      174.79       40.06     32.62 o 
 -14  13   7      105.58       63.18     28.28 o 
 -13  13   7      295.11      174.70     33.81 o 
 -12  13   7        9.27       31.44     22.25 o 
 -11  13   7      219.94      234.89     41.32 o 
 -10  13   7      313.84      255.03     13.34 o 
  -9  13   7        4.99       19.12     35.16 o 
  -8  13   7       90.46      100.01     28.60 o 
  -7  13   7      578.71      498.29     19.66 o 
  -6  13   7     1499.70     1528.34     29.45 o 
  -5  13   7     1301.43     1228.57     40.60 o 
  -4  13   7     1475.55     1523.77     28.23 o 
  -3  13   7      203.64      201.16     15.20 o 
  -2  13   7      279.32      232.51     18.22 o 
  -1  13   7       10.03       32.14     19.54 o 
   0  13   7       49.93       20.51     14.29 o 
   1  13   7        3.11        0.56      7.33 o 
   2  13   7       79.08       29.12     10.62 o 
   3  13   7       53.76       85.37     30.31 o 
   4  13   7      133.30      109.11     30.89 o 
   6  13   7      211.05      349.05     40.81 o 
   7  13   7        0.58       49.27     30.05 o 
 -13  14   7      151.88      156.65     33.09 o 
 -12  14   7        0.37        2.53     22.84 o 
 -11  14   7      148.79      167.56     31.77 o 
 -10  14   7       77.53      136.07     31.87 o 
  -9  14   7       39.80       78.36     30.36 o 
  -8  14   7       76.80       63.12     30.94 o 
  -7  14   7      311.70      311.82     23.73 o 
  -6  14   7       22.52       -4.26     15.61 o 
  -5  14   7     1222.31     1185.57     52.97 o 
  -4  14   7      612.92      533.77     46.46 o 
  -3  14   7        6.92      -30.06     20.04 o 
  -2  14   7      658.19      772.65     33.66 o 
  -1  14   7        0.16       -0.70     21.08 o 
   0  14   7      147.20      177.27     29.74 o 
   1  14   7       75.44       79.84     14.31 o 
   2  14   7      203.86      230.77     44.18 o 
   4  14   7        0.22      -41.17     31.06 o 
   5  14   7      693.12      693.73     47.38 o 
   6  14   7      434.16      287.49     39.93 o 
 -12  15   7      217.78      399.20     38.79 o 
 -11  15   7       16.61      -13.48     29.79 o 
 -10  15   7        4.95       39.40     29.61 o 
  -9  15   7      257.06      331.86     35.77 o 
  -8  15   7      323.73      383.50     61.40 o 
  -7  15   7      732.81      660.53     21.06 o 
  -6  15   7      240.92      260.96     26.43 o 
  -5  15   7        6.08       15.75     15.84 o 
  -4  15   7       70.94      127.10     28.29 o 
  -3  15   7      544.40      591.03     25.29 o 
  -2  15   7        4.16       18.67     21.16 o 
  -1  15   7      340.98      381.40     16.76 o 
   0  15   7      242.52      215.61     37.77 o 
   1  15   7        2.07       25.23     22.28 o 
   2  15   7     1092.94     1102.94     54.82 o 
   3  15   7        2.95       -3.40     30.48 o 
   4  15   7       85.39       77.11     32.35 o 
   5  15   7       23.51       19.27     33.08 o 
 -11  16   7       23.18       48.15     33.34 o 
 -10  16   7      256.43      298.37     37.62 o 
  -9  16   7      254.57      247.84     34.95 o 
  -8  16   7      355.08      375.54     37.22 o 
  -7  16   7      518.13      481.42     24.50 o 
  -6  16   7      123.94       80.74     12.69 o 
  -5  16   7       30.57        7.20     20.78 o 
  -4  16   7      870.88      859.62     25.43 o 
  -3  16   7       20.13       -1.87     12.64 o 
  -2  16   7       48.47       40.05     17.12 o 
  -1  16   7       53.55       23.67     15.07 o 
   0  16   7      880.34      972.67     33.16 o 
   1  16   7       27.15       84.49     30.36 o 
   2  16   7       25.79       93.26     24.01 o 
   3  16   7      474.03      431.51     41.84 o 
   4  16   7      131.51        0.68     32.18 o 
  -9  17   7       47.59       34.84     30.88 o 
  -8  17   7      199.42      256.97     35.25 o 
  -7  17   7       16.71       33.70     22.42 o 
  -6  17   7      109.10       22.74     28.61 o 
  -5  17   7        7.66       -0.95     15.71 o 
  -4  17   7      118.86       97.50     13.93 o 
  -3  17   7      323.95      324.32     22.85 o 
  -2  17   7       12.13       24.71     16.82 o 
  -1  17   7      297.21      405.42     23.10 o 
   0  17   7        4.01       -0.63     20.50 o 
   1  17   7      582.79      642.82     44.60 o 
   2  17   7       32.84       30.11     22.70 o 
  -7  18   7      211.74      160.76     25.71 o 
  -6  18   7       31.27       -1.31     26.53 o 
  -5  18   7        9.86       -3.02     14.87 o 
  -4  18   7      403.76      381.21     24.18 o 
  -3  18   7        2.45        0.80     17.19 o 
  -2  18   7      127.70      127.10     27.13 o 
  -1  18   7       28.37       27.77     26.35 o 
   0  18   7      282.37      277.60     33.24 o 
 -18   0   8      308.80      277.41     21.96 o 
 -17   0   8       39.03       28.98     17.07 o 
 -16   0   8      877.61      998.09     71.46 o 
 -15   0   8      141.15      131.60     33.43 o 
 -14   0   8     1061.57      944.12     35.25 o 
 -13   0   8        0.20       37.92     12.60 o 
 -12   0   8     2175.57     2166.96     72.32 o 
 -11   0   8    14118.02    13881.79    254.92 o 
 -10   0   8     1362.21     1321.67     33.85 o 
  -9   0   8     5451.79     5288.81    106.63 o 
  -8   0   8      118.51       96.04     15.76 o 
  -7   0   8      898.36      841.15     24.61 o 
  -6   0   8       62.81       74.53     18.15 o 
  -5   0   8        3.52       -4.99     15.08 o 
  -4   0   8     2070.99     2078.33     35.71 o 
  -3   0   8     4131.89     4443.15    108.46 o 
  -2   0   8     1127.17     1048.07     43.36 o 
  -1   0   8     5365.09     5423.96     84.34 o 
   0   0   8      394.27      428.48     15.85 o 
   1   0   8     2891.13     3139.57     52.46 o 
   2   0   8     4871.61     4645.13     74.44 o 
   3   0   8     3999.95     3965.74     74.90 o 
   4   0   8       26.41       42.55     28.54 o 
   5   0   8      121.53      106.30     14.63 o 
   6   0   8      289.12      237.40     17.81 o 
   7   0   8       10.77       48.29     18.76 o 
   8   0   8     1105.47     1111.60     33.33 o 
   9   0   8       82.52       30.66     27.12 o 
  10   0   8      544.67      516.32     27.17 o 
 -18   1   8      122.96      152.61     13.22 o 
 -17   1   8      927.23      860.03     25.74 o 
 -16   1   8      115.97      120.85     25.54 o 
 -15   1   8       42.84       59.80     28.93 o 
 -14   1   8      253.41      236.72     12.25 o 
 -13   1   8       10.36        3.83      8.71 o 
 -12   1   8     4582.29     4627.40     64.69 o 
 -11   1   8      399.64      405.81     13.17 o 
 -10   1   8     4170.40     4173.93     58.68 o 
  -9   1   8        4.18       17.68     15.84 o 
  -8   1   8     2043.53     1986.21     31.49 o 
  -7   1   8        3.60        2.65      8.49 o 
  -6   1   8      650.75      806.01     16.84 o 
  -5   1   8       27.21       33.21      6.19 o 
  -4   1   8       20.53       14.89      8.85 o 
  -3   1   8      108.29       95.69      6.64 o 
  -2   1   8     1909.37     2049.89     28.01 o 
  -1   1   8      974.97      904.79     17.99 o 
   0   1   8     6965.19     7457.27     88.61 o 
   1   1   8     2170.03     2260.41     28.34 o 
   2   1   8     1205.15     1238.33     18.35 o 
   3   1   8     1868.61     1765.00     25.88 o 
   4   1   8     1092.26     1033.61     18.49 o 
   5   1   8      319.26      256.90      8.81 o 
   6   1   8      195.64      164.75     12.79 o 
   7   1   8      272.51      248.15      8.62 o 
   8   1   8      168.63      194.34     24.03 o 
   9   1   8     1352.10     1366.31     26.19 o 
  10   1   8       48.32       97.05     12.20 o 
 -18   2   8      407.60      451.50     37.99 o 
 -17   2   8      191.24      214.93     14.57 o 
 -16   2   8      311.57      312.42     12.90 o 
 -15   2   8       40.98       62.81      7.96 o 
 -14   2   8      129.68      147.91     10.01 o 
 -13   2   8     2040.22     1980.02     31.92 o 
 -12   2   8      118.28      135.03     14.70 o 
 -11   2   8     2752.40     2786.30     41.48 o 
 -10   2   8      551.85      511.39     13.64 o 
  -9   2   8     3213.75     3165.99     40.09 o 
  -8   2   8        0.14       -0.38      4.51 o 
  -7   2   8     2633.37     2605.88     38.93 o 
  -6   2   8       46.21       38.22      8.29 o 
  -5   2   8      495.42      543.40     24.07 o 
  -4   2   8       28.63        2.49      9.73 o 
  -3   2   8     1889.29     2002.81     27.46 o 
  -2   2   8      450.02      482.18     15.99 o 
  -1   2   8     1768.85     1881.02     26.34 o 
   0   2   8     1978.38     1915.47     27.10 o 
   1   2   8    10114.62    10113.99    118.55 o 
   2   2   8     1200.15     1186.33     23.79 o 
   3   2   8       94.49      104.38      8.62 o 
   4   2   8      608.58      555.68     11.65 o 
   5   2   8        1.40       -4.00      9.89 o 
   6   2   8       36.95       25.46     13.57 o 
   7   2   8       33.65       41.67     10.09 o 
   8   2   8      168.92      202.69     12.19 o 
   9   2   8        1.79       24.56     16.91 o 
  10   2   8      750.37      723.41     22.34 o 
 -18   3   8       78.75       44.55     28.35 o 
 -17   3   8     1031.91     1095.07     48.76 o 
 -16   3   8        8.87        0.21      8.22 o 
 -15   3   8        1.99       -6.29      9.80 o 
 -14   3   8      219.98      224.79     17.78 o 
 -13   3   8      321.61      301.67     19.43 o 
 -12   3   8      154.22      156.87     16.62 o 
 -11   3   8      136.36      114.70      8.71 o 
 -10   3   8     6380.73     6357.85     76.27 o 
  -9   3   8       47.65       58.15     13.33 o 
  -8   3   8     1386.38     1387.63     24.19 o 
  -7   3   8      575.78      612.07     15.33 o 
  -6   3   8      656.67      707.83     24.34 o 
  -5   3   8        6.45      -16.35     11.56 o 
  -4   3   8      472.42      447.20     29.31 o 
  -3   3   8      690.33      675.22     15.48 o 
  -2   3   8     1590.38     1630.12     23.80 o 
  -1   3   8      329.51      355.35     10.13 o 
   0   3   8     2951.10     2892.99     37.81 o 
   1   3   8      683.30      697.86     14.47 o 
   2   3   8     4215.46     4318.76     54.17 o 
   3   3   8     1123.90     1101.52     26.38 o 
   4   3   8        0.40      -11.94      7.96 o 
   5   3   8     1607.98     1558.12     28.88 o 
   6   3   8      141.96      139.48     15.96 o 
   7   3   8      736.70      686.87     16.11 o 
   8   3   8      105.84       86.45     10.72 o 
   9   3   8      203.16      204.92     13.27 o 
  10   3   8       63.79       41.51     16.45 o 
 -18   4   8      113.43       84.96     12.20 o 
 -17   4   8       51.61       76.19     53.07 o 
 -16   4   8       66.50       89.87     11.69 o 
 -15   4   8       62.87       71.52     14.85 o 
 -14   4   8       34.54       50.49     11.77 o 
 -13   4   8      299.22      311.00     12.64 o 
 -12   4   8        4.34       -1.92      9.13 o 
 -11   4   8      606.63      609.25     17.81 o 
 -10   4   8      423.33      419.90     21.21 o 
  -9   4   8      941.91     1027.23     20.95 o 
  -8   4   8       79.66       69.50     16.24 o 
  -7   4   8      521.89      495.88     18.94 o 
  -6   4   8       92.46      121.52      9.28 o 
  -5   4   8      143.39      153.35      6.88 o 
  -4   4   8      805.33      793.03     14.75 o 
  -3   4   8      275.95      248.03     10.47 o 
  -2   4   8     1039.52     1051.58     17.47 o 
  -1   4   8      589.92      675.88     15.51 o 
   0   4   8     3780.51     3928.11     49.67 o 
   1   4   8     2249.55     2178.66     48.00 o 
   2   4   8      298.68      274.29     20.10 o 
   3   4   8     1256.37     1277.31     20.81 o 
   4   4   8      171.01      165.46     10.68 o 
   5   4   8        7.05        9.62      6.75 o 
   6   4   8      130.98       95.71      7.36 o 
   7   4   8      363.17      390.87     18.49 o 
   8   4   8      418.40      395.17     15.74 o 
   9   4   8        4.80       -0.82     23.98 o 
  10   4   8     1178.20     1277.38     32.41 o 
 -17   5   8      431.21      472.90     34.55 o 
 -16   5   8      287.43      330.84     19.61 o 
 -15   5   8        1.47       -0.41      7.01 o 
 -14   5   8       12.92       20.93      5.61 o 
 -13   5   8        6.52       -2.71      7.81 o 
 -12   5   8       41.10       39.51     11.46 o 
 -11   5   8      358.22      344.89     20.55 o 
 -10   5   8     2401.39     2419.53     32.67 o 
  -9   5   8       10.56       16.87     10.43 o 
  -8   5   8      730.14      716.84     16.88 o 
  -7   5   8       14.34       12.81      5.24 o 
  -6   5   8      156.55      214.77     15.27 o 
  -5   5   8       11.02       15.61      8.38 o 
  -4   5   8      299.29      380.05     20.30 o 
  -3   5   8      949.02     1052.05     17.38 o 
  -2   5   8      763.49      718.02     14.54 o 
  -1   5   8     1243.90     1266.72     20.17 o 
   0   5   8     1269.21     1176.39     27.48 o 
   1   5   8      727.48      742.39     20.20 o 
   2   5   8      343.94      370.28     12.84 o 
   3   5   8      723.84      715.50     14.62 o 
   4   5   8      115.47      156.62      8.92 o 
   5   5   8      193.64      157.97     10.06 o 
   6   5   8      119.11      122.31     13.69 o 
   7   5   8      260.43      277.81     16.17 o 
   8   5   8        9.76        4.20     28.41 o 
 -17   6   8       57.24       30.23     13.95 o 
 -16   6   8      158.94      145.78     23.60 o 
 -15   6   8        5.87       30.05     16.09 o 
 -14   6   8        3.22       24.33      8.50 o 
 -13   6   8       10.51       12.23      5.28 o 
 -12   6   8      478.58      495.64     19.45 o 
 -11   6   8      316.69      357.35     10.33 o 
 -10   6   8       17.78       35.59      8.27 o 
  -9   6   8      433.63      403.34     18.51 o 
  -8   6   8      579.86      585.91     15.45 o 
  -7   6   8     1452.04     1482.88     25.59 o 
  -6   6   8     1167.56     1124.35     26.86 o 
  -5   6   8       24.74       31.84      7.11 o 
  -4   6   8        9.82       10.89      9.79 o 
  -3   6   8      514.35      476.08     11.80 o 
  -2   6   8     1907.36     1931.71     36.87 o 
  -1   6   8       10.11       25.23     14.34 o 
   0   6   8       44.11       39.23     13.89 o 
   1   6   8      596.88      602.64     13.71 o 
   2   6   8     2561.23     2507.47     35.12 o 
   3   6   8      641.79      632.20     15.83 o 
   4   6   8      322.69      317.33     23.95 o 
   5   6   8      118.00      127.37     15.88 o 
   6   6   8       74.97       37.40     11.84 o 
   7   6   8      514.90      428.57     17.26 o 
   8   6   8      171.43      243.80     43.26 o 
   9   6   8       41.75      122.53     28.62 o 
 -17   7   8       47.66       11.29     21.73 o 
 -16   7   8      124.39      104.00     25.81 o 
 -15   7   8       28.74       21.96     15.54 o 
 -14   7   8        1.14       32.23     29.64 o 
 -13   7   8      104.17      138.89      7.92 o 
 -12   7   8        0.30       -6.99     11.45 o 
 -11   7   8       44.29       39.37     24.13 o 
 -10   7   8        1.58       20.85     13.49 o 
  -9   7   8      773.89      807.68     29.00 o 
  -8   7   8      200.05      210.32     12.66 o 
  -7   7   8       15.86       17.92     12.25 o 
  -6   7   8      318.10      331.44     14.53 o 
  -5   7   8      876.20      858.11     15.53 o 
  -4   7   8      252.03      220.63     12.93 o 
  -3   7   8     1031.92      997.60     17.46 o 
  -2   7   8      196.02      196.25     10.94 o 
  -1   7   8     4218.67     4233.15     67.65 o 
   0   7   8       38.70       27.34      9.48 o 
   1   7   8        1.25       14.24     11.74 o 
   2   7   8       80.13       64.95      9.37 o 
   3   7   8      560.21      513.39     21.55 o 
   4   7   8       21.28       75.69     30.57 o 
   5   7   8      218.22      220.13     16.59 o 
   6   7   8        7.48      163.47     29.53 o 
   7   7   8        0.56       -2.53     36.31 o 
   8   7   8      105.56      118.46     27.92 o 
 -17   8   8       23.98       29.43     19.50 o 
 -16   8   8      201.86      142.13     28.90 o 
 -15   8   8       80.72       74.48     11.89 o 
 -14   8   8      628.91      597.99     13.94 o 
 -13   8   8      195.54      191.22     11.06 o 
 -12   8   8       69.68       82.44     16.79 o 
 -11   8   8       63.54       64.74     21.95 o 
 -10   8   8      298.19      329.58     27.35 o 
  -9   8   8      132.96      112.49     36.97 o 
  -8   8   8      378.53      370.09     23.65 o 
  -7   8   8       13.72       16.10     10.70 o 
  -6   8   8       15.42       -9.37     10.36 o 
  -5   8   8       39.33       38.03     10.05 o 
  -4   8   8     3548.49     3551.73     51.86 o 
  -3   8   8      282.11      267.16     25.54 o 
  -2   8   8      126.41       99.52      8.26 o 
  -1   8   8      604.09      555.87     13.74 o 
   0   8   8      435.42      418.96     12.23 o 
   1   8   8      132.14      181.56     12.27 o 
   2   8   8     3749.82     3565.36     51.03 o 
   3   8   8       37.02       48.94     21.43 o 
   4   8   8       93.27      109.65     10.06 o 
   5   8   8      164.31      182.11     14.31 o 
   6   8   8       25.71       45.76     45.22 o 
   7   8   8        2.27       12.20     32.54 o 
   8   8   8        7.18        1.33     23.18 o 
   9   8   8      177.75      177.75     31.62 o 
 -16   9   8      102.74      104.72     29.39 o 
 -15   9   8      106.32      230.40     30.35 o 
 -14   9   8        3.93      -21.96     14.64 o 
 -13   9   8      305.53      318.73     10.65 o 
 -12   9   8        2.40       11.61     24.39 o 
 -11   9   8       55.82       84.04     19.89 o 
 -10   9   8      420.83      371.99     14.51 o 
  -9   9   8      713.46      655.15     19.46 o 
  -8   9   8       11.19       15.42     10.69 o 
  -7   9   8       18.28       12.87      9.23 o 
  -6   9   8        2.32        2.54     24.19 o 
  -5   9   8     1275.12     1279.29     35.46 o 
  -4   9   8     1587.50     1520.24     23.99 o 
  -3   9   8       91.05       80.72      8.28 o 
  -2   9   8      719.89      740.07     16.72 o 
  -1   9   8     2921.18     2818.23     39.84 o 
   0   9   8        4.83        9.30     14.62 o 
   1   9   8        0.06       -0.12      9.60 o 
   2   9   8       48.96       63.51      9.94 o 
   3   9   8       13.19       12.72      7.51 o 
   4   9   8        5.64        8.18     13.77 o 
   5   9   8      183.02      147.69     18.69 o 
   6   9   8       74.79       79.06     17.56 o 
   7   9   8       65.46       61.02     35.59 o 
   8   9   8       34.60      -11.85     28.56 o 
 -16  10   8      175.81      291.94     33.45 o 
 -15  10   8       25.57       81.80     27.72 o 
 -14  10   8      171.40      192.75     21.68 o 
 -13  10   8      485.28      463.57     15.88 o 
 -12  10   8      515.91      487.64     32.40 o 
 -11  10   8        0.74      -13.35      9.42 o 
 -10  10   8        1.25        2.52     14.37 o 
  -9  10   8      183.83      159.87     18.78 o 
  -8  10   8        6.55        2.16     10.05 o 
  -7  10   8      175.85      174.90     15.96 o 
  -6  10   8      229.90      272.94     20.39 o 
  -5  10   8      339.14      372.49     20.14 o 
  -4  10   8      606.97      592.08     18.66 o 
  -3  10   8      494.49      487.70     12.44 o 
  -2  10   8       78.51      126.73     13.75 o 
  -1  10   8       64.88       79.94     26.01 o 
   0  10   8      262.48      240.19     25.20 o 
   1  10   8      478.01      473.72     12.91 o 
   2  10   8       30.48       38.69     15.15 o 
   3  10   8       18.93       24.15     22.88 o 
   4  10   8      161.83      183.46     15.71 o 
   5  10   8      563.44      521.77     25.13 o 
   7  10   8      124.60       41.60     28.28 o 
   8  10   8       29.65      149.80     32.71 o 
 -15  11   8      378.94      393.12     36.29 o 
 -14  11   8       73.86      155.15     28.90 o 
 -13  11   8      313.89      284.10     35.23 o 
 -12  11   8      128.43      132.00     23.13 o 
 -11  11   8      254.04      268.93     20.98 o 
 -10  11   8        0.02       -3.93     13.18 o 
  -9  11   8       65.53       93.57     20.49 o 
  -8  11   8        0.04       51.24     14.20 o 
  -7  11   8      705.23      687.92     17.99 o 
  -6  11   8       98.79       95.08     12.92 o 
  -5  11   8      431.42      374.27     16.83 o 
  -4  11   8       85.44       81.57     11.25 o 
  -3  11   8       87.54       92.11     22.50 o 
  -2  11   8      145.77      173.84      9.37 o 
  -1  11   8      231.02      238.12     10.26 o 
   0  11   8      163.86      181.92     23.18 o 
   1  11   8       71.01       86.73      9.10 o 
   2  11   8      589.96      566.69     17.20 o 
   3  11   8        1.67       10.48      8.33 o 
   4  11   8       17.24      -28.76     20.81 o 
   5  11   8        0.23      -18.17     16.74 o 
   6  11   8      316.88      384.13     37.76 o 
   7  11   8       53.82       -2.54     30.52 o 
 -14  12   8      789.04      797.13     47.51 o 
 -13  12   8      107.30      148.38     21.07 o 
 -12  12   8      136.00      167.79     39.69 o 
 -11  12   8        0.14        1.50     11.64 o 
 -10  12   8      468.07      411.21     25.34 o 
  -9  12   8       35.34       32.31     17.01 o 
  -8  12   8      443.73      420.84     23.03 o 
  -7  12   8        0.73       -3.61     20.95 o 
  -6  12   8      107.88       70.12     19.25 o 
  -5  12   8      183.12      162.15     10.62 o 
  -4  12   8      162.96       94.30     11.15 o 
  -3  12   8        0.77        4.01     17.61 o 
  -2  12   8       89.43      106.67     17.48 o 
  -1  12   8      105.04      143.75     22.90 o 
   0  12   8      264.09      266.62     18.17 o 
   1  12   8      203.91      181.54     12.96 o 
   2  12   8       82.63       79.32     11.54 o 
   3  12   8       87.02       85.26     14.90 o 
   4  12   8      393.74      367.20     38.20 o 
   5  12   8     1467.84     1366.47     61.78 o 
   6  12   8       46.07      106.69     28.74 o 
 -14  13   8      735.12      908.08     52.66 o 
 -13  13   8      437.09      496.86     36.12 o 
 -11  13   8      736.99      776.79     45.79 o 
 -10  13   8       33.15       40.93     14.67 o 
  -9  13   8      392.19      419.96     37.94 o 
  -8  13   8      412.76      396.18     17.28 o 
  -7  13   8      452.20      449.45     18.93 o 
  -6  13   8       47.97       25.57     10.80 o 
  -5  13   8      160.27      125.94     32.68 o 
  -4  13   8      134.56      143.37     21.86 o 
  -3  13   8       86.20      118.46     30.47 o 
  -2  13   8      206.61      248.21     33.54 o 
  -1  13   8       37.74       11.01     15.63 o 
   0  13   8       12.75      -12.92      8.61 o 
   1  13   8       14.92      -21.50     16.73 o 
   2  13   8      100.49      102.98     29.13 o 
   3  13   8      637.05      619.50     43.23 o 
   4  13   8      263.71      171.53     33.41 o 
   5  13   8       64.71       49.07     30.31 o 
   6  13   8      513.43      555.95     38.35 o 
 -13  14   8       33.96       91.26     27.09 o 
 -12  14   8      651.88      632.13     43.99 o 
 -10  14   8      164.44      178.12     32.17 o 
  -9  14   8      476.36      401.75     59.45 o 
  -8  14   8       59.72       39.13     15.79 o 
  -7  14   8      167.76      185.24     31.08 o 
  -6  14   8      352.84      295.02     34.75 o 
  -5  14   8       12.20        3.92     39.48 o 
  -4  14   8     1832.20     1733.54     36.93 o 
  -3  14   8        3.10      -35.05     23.37 o 
  -2  14   8       84.93      156.41     39.99 o 
  -1  14   8      463.98      533.81     21.59 o 
   0  14   8      284.68      279.78     19.75 o 
   1  14   8       67.46       12.05     17.55 o 
   2  14   8        5.61       11.19     28.84 o 
   3  14   8       55.87      -45.12     30.08 o 
   5  14   8      301.36      398.49     39.33 o 
 -12  15   8        7.49        1.54     29.42 o 
 -11  15   8       11.90       18.77     31.80 o 
 -10  15   8       89.22       67.67     30.71 o 
  -9  15   8        2.00        7.93     29.26 o 
  -8  15   8        1.64       -4.74     16.24 o 
  -7  15   8      568.73      652.38     36.74 o 
  -6  15   8      282.82      237.51     16.55 o 
  -5  15   8       17.10       -0.28     31.83 o 
  -4  15   8        0.75        0.75     15.79 o 
  -3  15   8      158.08      147.23     17.93 o 
  -2  15   8        1.45       37.54     22.63 o 
  -1  15   8      304.64      298.17     34.39 o 
   0  15   8      380.18      375.08     48.03 o 
   1  15   8      457.85      475.36     38.81 o 
   2  15   8       27.68       30.59     22.18 o 
   3  15   8      531.23      510.67     40.20 o 
   4  15   8       94.42      119.14     33.20 o 
 -11  16   8       52.93      -29.98     32.49 o 
 -10  16   8      207.53      207.51     34.74 o 
  -9  16   8      125.43       86.93     31.63 o 
  -8  16   8      188.99      261.98     34.17 o 
  -7  16   8        3.16       27.56     14.04 o 
  -6  16   8      200.59      287.08     28.97 o 
  -5  16   8      188.88      170.82     14.34 o 
  -4  16   8       88.42      107.86     19.92 o 
  -3  16   8       15.35       70.26     36.52 o 
  -2  16   8        0.21       10.79     16.59 o 
  -1  16   8       17.81       50.27     20.95 o 
   0  16   8       35.39       32.70     28.96 o 
   1  16   8      139.20       69.76     31.71 o 
   2  16   8      200.75      188.47     32.08 o 
   3  16   8      170.22      166.65     28.76 o 
  -9  17   8      113.32       87.55     31.94 o 
  -8  17   8       13.87      -12.70     28.13 o 
  -6  17   8      332.33      292.04     22.63 o 
  -5  17   8       80.64       84.02     17.44 o 
  -4  17   8       52.50      116.49     38.93 o 
  -3  17   8        3.76       -1.32     23.88 o 
  -2  17   8       52.18       75.34     22.53 o 
  -1  17   8        4.29      -31.52     28.21 o 
   0  17   8       34.18       45.97     22.11 o 
   1  17   8       52.39       59.25     30.53 o 
  -6  18   8      150.39      327.42     36.25 o 
  -5  18   8       29.86       -4.80     16.88 o 
  -4  18   8        4.62       41.72     13.77 o 
  -2  18   8       64.95      102.50     29.13 o 
 -18   1   9       54.35       46.48     19.15 o 
 -17   1   9        4.30        7.49     16.20 o 
 -16   1   9       42.15       82.57     35.11 o 
 -15   1   9       34.56       38.25     10.08 o 
 -14   1   9      133.34      143.54     11.67 o 
 -13   1   9       90.69       91.42     23.41 o 
 -12   1   9      454.91      466.93     13.44 o 
 -11   1   9      271.80      207.06     10.47 o 
 -10   1   9       42.76       14.67     20.68 o 
  -9   1   9       78.08       69.95     16.93 o 
  -8   1   9       11.23       12.85      8.05 o 
  -7   1   9       20.35        9.04     22.28 o 
  -6   1   9      251.95      273.89     14.05 o 
  -5   1   9      148.30      160.13     13.98 o 
  -4   1   9      531.54      597.28     12.08 o 
  -3   1   9      352.41      350.37     10.03 o 
  -2   1   9       18.29       35.79     11.44 o 
  -1   1   9       76.78       97.25     12.53 o 
   0   1   9       33.64       41.89      9.17 o 
   1   1   9        1.56       -0.16      6.21 o 
   2   1   9       74.41      121.27     10.21 o 
   3   1   9      173.58      162.96      8.06 o 
   4   1   9       13.31       -1.29     11.07 o 
   5   1   9       62.67       43.89     15.09 o 
   6   1   9        0.50       -9.95      6.63 o 
   7   1   9        7.10       30.90     14.40 o 
   8   1   9      106.40      132.15     12.07 o 
   9   1   9      156.78      149.90     14.49 o 
 -18   2   9       26.44       82.43     25.91 o 
 -17   2   9        8.70      -24.35     19.93 o 
 -16   2   9      311.09      299.63     18.31 o 
 -15   2   9        0.10       -8.12     14.33 o 
 -14   2   9       51.14       63.99     14.46 o 
 -13   2   9        4.24       -4.00     12.19 o 
 -12   2   9       10.68      -18.42     17.33 o 
 -11   2   9       60.25      103.58     15.81 o 
 -10   2   9     1226.44     1244.36     31.49 o 
  -9   2   9     2522.80     2500.52     38.52 o 
  -8   2   9        2.46        4.91     11.08 o 
  -7   2   9      418.49      451.64     17.02 o 
  -6   2   9     4109.76     4528.51     63.33 o 
  -5   2   9      137.99      178.53     18.76 o 
  -4   2   9      759.76      831.66     14.89 o 
  -3   2   9       41.03       19.57     18.53 o 
  -2   2   9      293.61      398.89     16.59 o 
  -1   2   9        4.51       35.52     19.87 o 
   0   2   9     2778.40     2944.66     39.19 o 
   1   2   9     1623.46     1596.26     24.45 o 
   2   2   9     1544.52     1495.75     36.58 o 
   3   2   9      201.60      185.55     16.35 o 
   4   2   9        4.58        9.16      7.25 o 
   5   2   9       18.08       15.82      9.32 o 
   6   2   9      163.73      135.79     15.76 o 
   7   2   9        5.93        4.31     27.54 o 
   8   2   9       58.31       54.55     31.97 o 
   9   2   9       90.46       62.88     15.76 o 
 -18   3   9        3.79      -17.14     11.43 o 
 -17   3   9       57.18       23.67     12.58 o 
 -16   3   9       31.14       19.92     10.53 o 
 -15   3   9      216.29      222.80     22.98 o 
 -14   3   9      270.12      271.53     13.49 o 
 -13   3   9      248.46      225.23     10.63 o 
 -12   3   9     1237.42     1213.37     22.63 o 
 -11   3   9     3189.48     3120.41     40.77 o 
 -10   3   9      928.82      905.41     20.03 o 
  -9   3   9       63.90       40.42      9.58 o 
  -8   3   9      143.27      116.90     12.62 o 
  -7   3   9       45.04       79.60     22.02 o 
  -6   3   9      220.74      208.03     26.86 o 
  -5   3   9      268.04      310.33     26.34 o 
  -4   3   9       14.52       48.80     13.21 o 
  -3   3   9      210.99      218.11      9.84 o 
  -2   3   9       16.19       17.10     10.61 o 
  -1   3   9      282.20      354.25     10.42 o 
   0   3   9      143.98      197.10     22.26 o 
   1   3   9      477.22      505.04     16.36 o 
   2   3   9       73.79       52.19      8.12 o 
   3   3   9      680.78      616.50     15.21 o 
   4   3   9       19.22       -0.58     10.94 o 
   5   3   9      132.33      107.79     12.82 o 
   6   3   9       33.20       19.29     14.12 o 
   7   3   9      109.26      121.82     12.40 o 
   8   3   9      114.06       68.42     22.97 o 
   9   3   9      230.65      254.04     15.10 o 
 -18   4   9       97.04       93.37     11.57 o 
 -16   4   9      104.04      106.42     14.02 o 
 -15   4   9      192.02      186.51     12.07 o 
 -14   4   9        0.31       62.56     26.61 o 
 -13   4   9       71.56      103.58     17.84 o 
 -12   4   9       19.02        2.01      9.08 o 
 -11   4   9     3270.51     3225.54     42.03 o 
 -10   4   9     4620.15     4568.30     62.55 o 
  -9   4   9      842.47      759.32     18.07 o 
  -8   4   9      272.03      289.45     13.21 o 
  -7   4   9      651.52      663.29     15.66 o 
  -6   4   9      246.02      310.82     15.92 o 
  -5   4   9      420.78      438.73     14.00 o 
  -4   4   9       26.38       20.06     18.62 o 
  -3   4   9      768.31      750.50     17.48 o 
  -2   4   9     2067.45     2175.83     34.15 o 
  -1   4   9      262.89      301.45     11.16 o 
   0   4   9     1383.04     1500.64     23.37 o 
   1   4   9      126.32      147.53      9.83 o 
   2   4   9        0.28       38.77     14.18 o 
   3   4   9      432.21      430.62     23.48 o 
   4   4   9      254.92      291.70     19.66 o 
   5   4   9       13.47       -1.25     11.25 o 
   6   4   9      392.74      376.46     13.12 o 
   7   4   9        2.61        1.36     18.46 o 
   8   4   9      371.37      392.03     38.33 o 
   9   4   9      365.21      411.93     24.65 o 
 -17   5   9      103.30      104.68     40.20 o 
 -16   5   9      139.27      118.49     13.92 o 
 -15   5   9        0.31       -8.10     14.50 o 
 -14   5   9      263.59      267.17     12.35 o 
 -13   5   9      453.18      406.78     21.62 o 
 -12   5   9        0.13       30.22     14.22 o 
 -11   5   9       82.17       69.03      8.70 o 
 -10   5   9     5775.41     5695.40    103.03 o 
  -9   5   9     1337.98     1408.17     25.78 o 
  -8   5   9     1497.09     1478.80     26.42 o 
  -7   5   9      600.63      664.12     26.47 o 
  -6   5   9      523.02      510.00     11.35 o 
  -5   5   9      117.05      106.48     16.02 o 
  -4   5   9       30.81       39.44     14.48 o 
  -3   5   9     1337.89     1382.83     37.69 o 
  -2   5   9       16.82       36.49      8.23 o 
  -1   5   9      133.70      178.23     11.37 o 
   0   5   9      836.32      845.55     18.56 o 
   1   5   9       57.36      105.52     14.30 o 
   2   5   9       44.92       58.36      7.96 o 
   3   5   9       68.97       63.36      7.73 o 
   4   5   9       26.90       59.19     12.69 o 
   5   5   9       92.71       86.79     12.20 o 
   6   5   9       11.27       -5.38     16.28 o 
   7   5   9      183.64      198.07     15.47 o 
   8   5   9       64.94       94.49     51.60 o 
 -17   6   9        1.02       75.86     25.00 o 
 -16   6   9      127.26      109.66      9.49 o 
 -15   6   9      239.31      229.98     17.45 o 
 -14   6   9       93.81       85.07     15.24 o 
 -13   6   9     1747.45     1714.14     28.47 o 
 -12   6   9       72.69      100.72      8.02 o 
 -11   6   9      896.83      816.01     25.81 o 
 -10   6   9      331.33      278.11     12.54 o 
  -9   6   9       92.85       89.44      9.25 o 
  -8   6   9     2852.58     2879.67     45.70 o 
  -7   6   9      803.46      728.46     14.59 o 
  -6   6   9      581.55      507.16     12.17 o 
  -5   6   9      649.59      597.22     12.86 o 
  -4   6   9       15.75        6.28     13.31 o 
  -3   6   9      276.29      242.48      9.64 o 
  -2   6   9     2479.35     2407.72     40.64 o 
  -1   6   9      541.79      538.74     29.05 o 
   0   6   9      695.26      727.14     15.33 o 
   1   6   9      394.96      402.35     12.28 o 
   2   6   9      570.56      626.22     31.46 o 
   3   6   9        6.33       -3.25     20.30 o 
   4   6   9      326.37      324.27     11.72 o 
   5   6   9        3.43       28.78     14.95 o 
   6   6   9      288.65      300.88     29.57 o 
   7   6   9      249.00      206.18     13.80 o 
   8   6   9      588.19      624.28     18.39 o 
 -17   7   9        3.29      -37.51     25.01 o 
 -16   7   9       83.00       70.94     11.79 o 
 -15   7   9        5.88       15.93     13.87 o 
 -14   7   9      314.39      274.18     11.95 o 
 -13   7   9        0.81       10.05     14.29 o 
 -12   7   9      429.86      441.61     11.83 o 
 -11   7   9      550.84      539.22     17.60 o 
 -10   7   9     2377.53     2346.30     37.57 o 
  -9   7   9       39.22       14.22     12.21 o 
  -8   7   9      204.59      177.08     12.16 o 
  -7   7   9     2116.13     2168.15     30.45 o 
  -6   7   9       12.67       -3.31      8.68 o 
  -5   7   9       45.32       61.94     22.30 o 
  -4   7   9      988.13     1000.64     18.03 o 
  -3   7   9     2690.12     2696.15     46.01 o 
  -2   7   9        9.45       34.81      8.44 o 
  -1   7   9     1074.32     1032.30     19.06 o 
   0   7   9      507.87      501.19     17.75 o 
   1   7   9       11.11        4.82     18.13 o 
   2   7   9        3.18       12.24     11.92 o 
   3   7   9       26.20       15.60     10.16 o 
   4   7   9       32.21       43.59     26.71 o 
   5   7   9       37.64       20.93     21.80 o 
   6   7   9      130.12      114.88     14.61 o 
   7   7   9     1190.74     1214.21     54.93 o 
   8   7   9      307.19      273.51     22.02 o 
 -17   8   9      131.34        5.93     26.21 o 
 -16   8   9       64.60       75.48     27.16 o 
 -15   8   9      322.39      330.18     34.38 o 
 -14   8   9       38.09       27.00      5.99 o 
 -13   8   9      515.60      552.15     16.46 o 
 -12   8   9        0.10      -13.00      8.67 o 
 -11   8   9      614.14      611.83     18.41 o 
 -10   8   9        1.57       19.63     55.00 o 
  -9   8   9     1487.07     1434.77     26.22 o 
  -8   8   9      251.84      235.37     12.46 o 
  -7   8   9      761.61      748.06     15.24 o 
  -6   8   9      326.40      384.20     16.59 o 
  -5   8   9     1278.43     1208.56     20.26 o 
  -4   8   9     1583.81     1674.22     31.07 o 
  -3   8   9       45.02       16.54     10.53 o 
  -2   8   9      788.93      732.97     32.14 o 
  -1   8   9       19.51       33.99      8.90 o 
   0   8   9      122.82      139.49     22.83 o 
   1   8   9       22.00        4.87     11.83 o 
   2   8   9      433.67      414.00     15.43 o 
   3   8   9       99.10      117.19     26.00 o 
   4   8   9       13.50       -1.73     11.87 o 
   6   8   9       72.79       19.20     14.55 o 
   7   8   9        0.22       -3.98      9.36 o 
   8   8   9      894.99      840.17     47.70 o 
 -16   9   9       37.95       20.24     20.20 o 
 -15   9   9       48.16       53.23     28.09 o 
 -14   9   9      225.02      235.56     16.99 o 
 -13   9   9       15.69       20.96     11.32 o 
 -12   9   9     1198.47     1195.48     22.73 o 
 -11   9   9        0.09      -10.60      7.06 o 
 -10   9   9      365.98      273.52     14.72 o 
  -9   9   9      250.76      277.93     16.43 o 
  -8   9   9      178.01      180.49     22.36 o 
  -7   9   9       16.18       36.67     23.28 o 
  -6   9   9     1749.12     1590.78     25.02 o 
  -5   9   9      341.06      328.87     10.91 o 
  -4   9   9       75.65       91.20     12.82 o 
  -3   9   9      429.70      436.56     18.78 o 
  -2   9   9      446.48      450.14     12.65 o 
  -1   9   9     1536.48     1509.70     24.25 o 
   0   9   9       15.72        3.40     12.40 o 
   1   9   9      788.30      760.26     20.23 o 
   2   9   9       35.90       72.13     26.28 o 
   3   9   9       65.82       79.01     29.05 o 
   4   9   9        1.60       -3.18     31.15 o 
   5   9   9      185.83      218.43     49.08 o 
   6   9   9       42.09       31.64     22.50 o 
   7   9   9      357.14      404.22     39.13 o 
 -16  10   9       22.34        5.89     27.19 o 
 -15  10   9      233.86      229.48     30.94 o 
 -14  10   9        9.38       13.14     15.44 o 
 -13  10   9      164.81      232.38     28.32 o 
 -12  10   9        3.02      -11.40      7.60 o 
 -11  10   9      705.67      713.86     19.55 o 
 -10  10   9       27.09        3.38     11.51 o 
  -9  10   9      311.36      288.11     12.46 o 
  -8  10   9        8.59       14.48      8.92 o 
  -7  10   9       42.09       36.27     10.70 o 
  -6  10   9      824.05      788.58     30.63 o 
  -5  10   9      554.36      519.00     17.12 o 
  -4  10   9       13.39       11.20     13.92 o 
  -3  10   9      471.00      430.35     20.74 o 
  -2  10   9      756.19      849.28     29.10 o 
  -1  10   9       98.26      115.18      9.50 o 
   0  10   9      482.65      482.90     13.46 o 
   1  10   9        0.33       25.52     14.84 o 
   2  10   9        1.12       14.19     26.05 o 
   3  10   9        0.22        1.33     22.52 o 
   4  10   9       95.95      159.53     24.32 o 
   5  10   9        4.86        6.21     16.21 o 
   6  10   9      159.40      158.10     31.75 o 
   7  10   9       39.99       13.22     30.94 o 
 -15  11   9       14.90      104.37     29.57 o 
 -14  11   9      108.77       97.98     27.18 o 
 -13  11   9        4.36       12.19     19.31 o 
 -12  11   9     1046.83     1052.70     28.09 o 
 -11  11   9       48.09       41.67     10.27 o 
 -10  11   9       28.70       29.43     14.95 o 
  -9  11   9        2.84       18.53     18.38 o 
  -8  11   9       32.96       33.23     21.01 o 
  -7  11   9       16.00       36.89     12.77 o 
  -6  11   9      278.11      226.50     18.32 o 
  -5  11   9       46.29       60.56     11.03 o 
  -4  11   9      430.38      422.03     12.81 o 
  -3  11   9      734.99      716.07     16.15 o 
  -2  11   9      459.88      451.49     16.76 o 
  -1  11   9      356.73      393.66     18.43 o 
   0  11   9      457.91      420.80     15.29 o 
   1  11   9      217.89      237.83     12.14 o 
   2  11   9      126.36      121.40     20.33 o 
   3  11   9      262.76      396.97     38.38 o 
   4  11   9       31.14       37.45     21.73 o 
   5  11   9      307.55      260.79     35.61 o 
 -13  12   9      741.59      683.64     43.45 o 
 -12  12   9       51.50      154.61     23.59 o 
 -11  12   9      468.17      527.31     72.69 o 
 -10  12   9        7.18      -18.87     12.58 o 
  -9  12   9        3.89      -24.29     19.14 o 
  -8  12   9       43.79       18.16     12.10 o 
  -7  12   9      189.67      190.22     20.57 o 
  -6  12   9       30.12       34.74     22.54 o 
  -5  12   9      325.81      268.90     11.90 o 
  -4  12   9     1191.01     1223.01     29.32 o 
  -3  12   9      231.16      200.51     10.92 o 
  -2  12   9      381.06      390.22     22.42 o 
  -1  12   9      287.72      297.61     13.16 o 
   0  12   9        3.87       35.05     15.41 o 
   1  12   9       67.15       83.31     23.35 o 
   2  12   9       34.49      -13.77     46.85 o 
   3  12   9      196.71      198.44     27.44 o 
   5  12   9        7.85       19.92     31.44 o 
 -13  13   9        2.79      117.52     32.13 o 
 -12  13   9      445.48      378.11     37.32 o 
 -11  13   9      354.23      351.46     35.17 o 
 -10  13   9        0.61      -17.90     15.63 o 
  -9  13   9       24.25       68.89     28.08 o 
  -8  13   9       93.73       92.10     25.94 o 
  -7  13   9       16.11       49.50     40.94 o 
  -6  13   9       60.45       33.88     22.36 o 
  -5  13   9      211.80      244.69     17.02 o 
  -4  13   9       12.54       -0.64     11.52 o 
  -3  13   9      149.11      205.99     17.96 o 
  -2  13   9      449.18      445.70     26.20 o 
  -1  13   9      314.24      278.40     19.19 o 
   0  13   9        0.10       26.09     53.98 o 
   1  13   9       16.13       17.35     24.51 o 
   2  13   9      194.95      191.18     26.95 o 
   3  13   9      191.17      221.65     28.38 o 
   4  13   9      170.66      109.50     31.84 o 
   5  13   9      119.82       77.40     34.09 o 
 -13  14   9      696.96      755.13     49.23 o 
 -12  14   9       77.18       76.86     31.61 o 
 -11  14   9      108.36      163.26     32.71 o 
 -10  14   9      135.25      181.72     31.89 o 
  -9  14   9      277.61      349.91     27.36 o 
  -8  14   9       72.97       66.52     32.26 o 
  -7  14   9       14.26       17.32     25.34 o 
  -6  14   9      337.91      388.53     56.96 o 
  -5  14   9      166.76      190.16     13.50 o 
  -4  14   9      500.34      489.09     32.91 o 
  -3  14   9      126.55       76.43     22.15 o 
  -2  14   9       10.81       22.38     11.10 o 
  -1  14   9      387.84      441.41     69.70 o 
   0  14   9      181.83      174.99     18.73 o 
   2  14   9        2.50       97.23     30.22 o 
   4  14   9      189.86      274.85     37.29 o 
 -11  15   9       75.85      133.23     32.01 o 
 -10  15   9      248.93      299.12     35.04 o 
  -9  15   9       29.20      -44.76     29.84 o 
  -8  15   9       79.47       76.82     17.71 o 
  -7  15   9        0.03      -29.38     25.57 o 
  -6  15   9     1057.64     1012.80     27.81 o 
  -5  15   9     1069.42     1046.29     28.30 o 
  -4  15   9       20.18       -1.74     23.55 o 
  -3  15   9        0.21      -17.61     13.94 o 
  -2  15   9       13.60      -42.57     28.38 o 
  -1  15   9       45.89       95.75     17.25 o 
   0  15   9      185.83      258.52     35.51 o 
   1  15   9        7.35       38.15     30.87 o 
   2  15   9      543.72      566.14     44.90 o 
 -10  16   9        4.42      -30.65     28.46 o 
  -9  16   9     1159.16     1258.34     60.50 o 
  -8  16   9      222.31      165.85     31.83 o 
  -7  16   9      193.23      266.63     21.25 o 
  -6  16   9        0.19       16.63     16.91 o 
  -5  16   9       45.66        8.92     16.04 o 
  -4  16   9      163.32      152.48     20.54 o 
  -3  16   9       70.30       39.29     17.66 o 
  -2  16   9      101.77      156.64     16.37 o 
  -1  16   9       22.00      149.86     31.26 o 
   0  16   9      101.65       95.08     24.05 o 
   1  16   9      496.46      438.04     41.29 o 
  -8  17   9      237.41      310.66     35.68 o 
  -7  17   9      276.97      297.39     31.23 o 
  -6  17   9      734.45      824.27     32.51 o 
  -5  17   9      233.72      204.92     36.46 o 
  -4  17   9      104.52      169.19     20.97 o 
  -3  17   9       62.06       24.40     17.15 o 
  -2  17   9        0.07       27.25     26.57 o 
  -1  17   9       15.53      -43.67     29.11 o 
 -18   0  10       81.37        8.94     19.21 o 
 -17   0  10      236.26      209.75     21.89 o 
 -16   0  10      328.24      348.76     27.03 o 
 -15   0  10     1345.90     1379.15     51.36 o 
 -14   0  10     1718.46     1599.90     40.59 o 
 -13   0  10        0.53      -32.27     21.51 o 
 -12   0  10      119.58      147.03     66.16 o 
 -11   0  10      153.69      123.26     14.08 o 
 -10   0  10      257.46      320.29     18.34 o 
  -9   0  10      217.31      194.69     14.94 o 
  -8   0  10      277.50      279.81     15.34 o 
  -6   0  10      257.86      218.51     18.17 o 
  -5   0  10       26.12       49.17      7.38 o 
  -4   0  10      414.32      414.67     22.78 o 
  -3   0  10       29.65       52.20     18.71 o 
  -2   0  10     1259.23     1226.13     29.09 o 
  -1   0  10     4819.51     4747.89     76.67 o 
   0   0  10      580.84      551.52     18.66 o 
   1   0  10      779.86      832.33     21.55 o 
   2   0  10       65.86       59.01     19.14 o 
   3   0  10      220.18      255.16     17.78 o 
   4   0  10      729.46      661.40     55.09 o 
   5   0  10     1465.47     1473.25     35.09 o 
   6   0  10     1079.13     1098.53     33.99 o 
   7   0  10      310.02      296.51     20.25 o 
   8   0  10       72.76       71.50     22.69 o 
 -18   1  10      111.06      185.87     15.99 o 
 -17   1  10      181.65      269.58     56.21 o 
 -16   1  10      529.03      516.13     21.83 o 
 -15   1  10      159.17      146.29     17.61 o 
 -14   1  10     2270.05     2211.10     46.99 o 
 -13   1  10     3085.86     2960.76     45.24 o 
 -12   1  10     1386.60     1335.44     24.92 o 
 -11   1  10     1025.66     1054.92     21.21 o 
 -10   1  10      418.50      406.88     20.90 o 
  -9   1  10      171.00      189.90     16.18 o 
  -8   1  10        0.58       35.90     34.43 o 
  -7   1  10     1264.66     1310.51     24.24 o 
  -6   1  10      417.17      401.52     15.67 o 
  -5   1  10     1602.06     1586.05     22.15 o 
  -4   1  10      240.55      217.80      9.49 o 
  -3   1  10     3153.79     3110.30     37.15 o 
  -2   1  10     1157.31     1108.97     17.06 o 
  -1   1  10      942.95      938.09     22.69 o 
   0   1  10      562.80      558.00     12.42 o 
   1   1  10      127.40      168.67     19.32 o 
   2   1  10       30.32       24.75      6.70 o 
   3   1  10     1684.20     1726.87     24.62 o 
   4   1  10      356.14      380.17     13.46 o 
   5   1  10        3.46       24.25     12.21 o 
   6   1  10      332.18      389.68     17.13 o 
   7   1  10      611.47      669.00     35.37 o 
   8   1  10      191.90      159.75     20.84 o 
 -18   2  10       87.46      122.54     14.77 o 
 -17   2  10      294.32      312.08     76.59 o 
 -16   2  10      134.76      118.73     14.98 o 
 -15   2  10      442.07      467.01     16.66 o 
 -14   2  10     1496.88     1453.25     26.72 o 
 -13   2  10      507.81      542.81     15.71 o 
 -12   2  10      871.81      934.90     20.29 o 
 -11   2  10       49.75       77.74     27.81 o 
 -10   2  10      201.54      252.69     26.74 o 
  -9   2  10     1178.79     1157.21     21.96 o 
  -8   2  10      239.92      278.96     12.87 o 
  -7   2  10      169.52      160.00     10.10 o 
  -6   2  10      413.66      348.51     23.25 o 
  -5   2  10       41.33       23.19     11.99 o 
  -4   2  10      952.78      936.45     16.86 o 
  -3   2  10      291.56      293.89     10.06 o 
  -2   2  10     3048.07     2993.12     39.91 o 
  -1   2  10     5007.45     4980.75     62.41 o 
   0   2  10      551.73      525.80     13.28 o 
   1   2  10       11.47       24.66     13.33 o 
   2   2  10      198.33      203.46     20.25 o 
   3   2  10        4.16       14.00      7.64 o 
   4   2  10      584.18      609.49     13.34 o 
   5   2  10      651.14      618.02     24.74 o 
   6   2  10      448.99      418.43     27.54 o 
   7   2  10      501.93      486.66     47.53 o 
   8   2  10      162.91      168.85     37.50 o 
 -18   3  10       84.13      108.16     14.48 o 
 -17   3  10      640.06      660.40     23.90 o 
 -16   3  10      144.73      162.83     19.31 o 
 -15   3  10      608.29      590.91     29.72 o 
 -14   3  10      184.73      169.84     11.23 o 
 -13   3  10      205.90      224.94     11.68 o 
 -12   3  10       44.11       45.47     13.21 o 
 -11   3  10     1271.39     1277.77     30.46 o 
 -10   3  10        0.23        4.62     11.24 o 
  -9   3  10      782.20      742.01     25.69 o 
  -8   3  10        5.45       12.38      8.94 o 
  -7   3  10      797.37      807.99     18.19 o 
  -6   3  10      340.23      356.13     19.01 o 
  -5   3  10      597.86      617.94     16.11 o 
  -4   3  10       88.09       92.79     10.27 o 
  -3   3  10     1788.11     1902.77     27.74 o 
  -2   3  10     1106.54     1081.03     18.71 o 
  -1   3  10     4711.89     4513.76     57.07 o 
   0   3  10      363.02      396.43     15.42 o 
   1   3  10      233.87      235.91     10.62 o 
   2   3  10       51.74       46.66      8.55 o 
   3   3  10      441.24      472.07     11.94 o 
   4   3  10       62.67       63.56     13.44 o 
   5   3  10      260.33      272.85     24.60 o 
   6   3  10      390.50      343.24     25.08 o 
   7   3  10      213.34      187.56     13.59 o 
   8   3  10      333.89      389.65     14.60 o 
 -18   4  10        1.88       -5.46     12.45 o 
 -17   4  10      639.91      687.17     24.94 o 
 -16   4  10      321.35      383.58     18.68 o 
 -15   4  10       68.54       50.80     13.05 o 
 -14   4  10     2177.05     2241.58     42.03 o 
 -13   4  10        4.46        1.51     14.44 o 
 -12   4  10      486.19      499.63     23.77 o 
 -11   4  10      345.38      360.72      9.99 o 
 -10   4  10      104.97       97.71      8.72 o 
  -9   4  10        0.46       -9.24     10.85 o 
  -8   4  10      952.75      966.22     29.26 o 
  -7   4  10      473.06      406.78     14.41 o 
  -6   4  10     1280.91     1283.12     24.66 o 
  -5   4  10        7.38       24.16     30.05 o 
  -4   4  10     7265.33     7393.06    100.47 o 
  -3   4  10      548.17      501.06     14.95 o 
  -2   4  10     2569.05     2528.64     39.76 o 
  -1   4  10      136.78      172.17     10.52 o 
   0   4  10      191.91      215.70     10.51 o 
   1   4  10       91.55      109.92     13.37 o 
   2   4  10      128.50      142.19     24.78 o 
   3   4  10      147.94      179.91     21.37 o 
   4   4  10     1234.58     1265.08     19.90 o 
   5   4  10       91.06       85.69     13.72 o 
   6   4  10       45.07       66.47     15.25 o 
   7   4  10       37.47      146.45     45.94 o 
   8   4  10      167.67      152.77     13.49 o 
 -17   5  10      706.19      722.59     25.05 o 
 -16   5  10      613.87      708.87     56.34 o 
 -15   5  10      309.66      339.05     16.45 o 
 -14   5  10       87.29       69.46     16.36 o 
 -13   5  10      436.06      469.37     12.63 o 
 -12   5  10       94.04      113.42      9.62 o 
 -11   5  10       19.23       20.41     14.69 o 
 -10   5  10        2.98       10.60     13.38 o 
  -9   5  10       97.67      111.72     15.99 o 
  -8   5  10      249.17      269.85     13.04 o 
  -7   5  10      773.32      788.10     18.16 o 
  -6   5  10      570.43      522.28     15.12 o 
  -5   5  10     3919.20     4060.78     60.40 o 
  -4   5  10      237.85      259.08     14.26 o 
  -3   5  10      369.30      360.68     16.92 o 
  -2   5  10      332.47      411.97     20.65 o 
  -1   5  10     3258.86     3256.07     48.78 o 
   0   5  10       71.30       98.36     10.21 o 
   1   5  10      588.53      525.17     17.58 o 
   2   5  10       47.30       14.99     32.38 o 
   3   5  10      372.36      344.09     11.21 o 
   4   5  10      254.34      261.11     14.79 o 
   5   5  10      352.38      324.41     35.05 o 
   6   5  10      490.86      441.34     16.44 o 
   7   5  10      264.48      303.00     17.65 o 
 -17   6  10       20.21       19.94     12.06 o 
 -16   6  10      497.60      563.10     22.69 o 
 -15   6  10       27.60       25.89     11.21 o 
 -14   6  10      766.74      847.65     17.97 o 
 -13   6  10       47.42       63.60     18.19 o 
 -12   6  10      396.72      426.51     11.37 o 
 -11   6  10       46.56       47.49     10.68 o 
 -10   6  10       73.04       84.34     16.25 o 
  -9   6  10        4.32        8.57     13.30 o 
  -8   6  10      201.30      217.19     13.94 o 
  -7   6  10      378.97      361.29     11.42 o 
  -6   6  10     6535.79     6548.92     79.70 o 
  -5   6  10       45.92       34.75     12.95 o 
  -4   6  10     2378.30     2264.18     34.63 o 
  -3   6  10     1194.21     1121.21     19.70 o 
  -2   6  10     1537.40     1565.72     40.24 o 
  -1   6  10      371.77      441.42     14.38 o 
   0   6  10       55.17       43.01     22.68 o 
   1   6  10       86.62      126.69     15.19 o 
   2   6  10      148.24      140.93     10.54 o 
   3   6  10      249.72      253.91     14.78 o 
   4   6  10      362.35      365.28     14.77 o 
   5   6  10        0.49      -15.30     13.21 o 
   6   6  10      269.54      296.85     16.90 o 
   7   6  10       67.08      116.41     12.68 o 
 -17   7  10      794.01      872.76     27.66 o 
 -16   7  10        3.86       54.12     14.92 o 
 -15   7  10      496.92      523.52     21.75 o 
 -14   7  10       29.45       27.60      9.71 o 
 -13   7  10      255.98      263.40     10.34 o 
 -12   7  10       77.01       92.63      8.36 o 
 -11   7  10       93.47       93.02     15.94 o 
 -10   7  10        8.54        8.84     13.02 o 
  -9   7  10        6.02       -5.96     14.26 o 
  -8   7  10      775.76      762.81     14.57 o 
  -7   7  10     1148.04     1132.37     19.26 o 
  -6   7  10      422.38      386.17     21.69 o 
  -5   7  10     2369.11     2387.78     33.62 o 
  -4   7  10        1.33       23.57     12.81 o 
  -3   7  10     3162.56     2964.79     44.86 o 
  -2   7  10      905.24      870.38     17.27 o 
  -1   7  10      410.74      376.29     13.80 o 
   0   7  10      277.96      209.51     15.34 o 
   1   7  10       38.13       58.53     25.40 o 
   2   7  10      898.86      881.46     38.05 o 
   3   7  10      128.58      128.91      9.38 o 
   4   7  10       79.85      111.90     17.77 o 
   5   7  10       66.03        2.81     19.10 o 
   6   7  10        1.14      -17.78     11.85 o 
   7   7  10     1060.86     1002.72     25.06 o 
 -15   8  10       34.01       -3.21     17.38 o 
 -14   8  10      654.14      674.37     25.02 o 
 -13   8  10      282.03      345.22     11.88 o 
 -12   8  10       23.56       34.11     10.76 o 
 -11   8  10        0.56      -12.77     12.46 o 
 -10   8  10       51.63       59.50     20.83 o 
  -9   8  10       17.61       17.05     12.11 o 
  -8   8  10       79.20       51.92      6.96 o 
  -7   8  10     1203.73     1193.60     20.22 o 
  -6   8  10      992.50     1009.66     18.67 o 
  -5   8  10       50.67       50.33     10.99 o 
  -4   8  10     3153.36     2970.22     56.28 o 
  -3   8  10      208.36      146.42     10.12 o 
  -2   8  10      202.56      163.74     12.83 o 
  -1   8  10     1317.32     1290.40     33.64 o 
   0   8  10      748.30      743.43     17.21 o 
   1   8  10      208.10      249.46     25.30 o 
   2   8  10       50.38      102.83     25.12 o 
   3   8  10      364.75      352.53     15.70 o 
   4   8  10       59.90       27.54     22.83 o 
   5   8  10       17.53       40.96     21.47 o 
   6   8  10       67.10      -28.75     29.33 o 
 -16   9  10       99.10      104.66     29.81 o 
 -15   9  10      675.68      655.34     39.20 o 
 -14   9  10       82.98      132.27     27.65 o 
 -13   9  10       10.74      -18.32     12.22 o 
 -12   9  10      326.51      278.31     21.89 o 
 -11   9  10       57.47       98.60     41.19 o 
 -10   9  10        0.54      -13.08     12.22 o 
  -9   9  10      851.28      854.53     22.59 o 
  -8   9  10       67.97       77.60     14.54 o 
  -7   9  10      160.93      127.26      9.29 o 
  -6   9  10      594.27      616.69     16.27 o 
  -5   9  10      311.99      310.41     21.61 o 
  -4   9  10      327.25      283.53     12.12 o 
  -3   9  10     1383.82     1265.92     22.02 o 
  -2   9  10      579.79      561.50     14.26 o 
  -1   9  10       42.45       35.61      9.42 o 
   0   9  10      137.29      132.33     15.61 o 
   1   9  10      329.55      337.35     11.87 o 
   2   9  10      186.91      208.35     17.54 o 
   3   9  10        2.53       15.85     16.51 o 
   4   9  10       51.13       32.88     19.14 o 
   5   9  10       50.49       69.99     22.70 o 
   6   9  10       84.71       86.23     31.16 o 
 -15  10  10        0.45      -18.38     26.81 o 
 -14  10  10       14.30      -15.33     24.17 o 
 -13  10  10        8.70       31.21     19.50 o 
 -12  10  10       21.40        7.75     25.96 o 
 -11  10  10      166.78      196.58     51.24 o 
 -10  10  10      202.10      174.88     13.68 o 
  -9  10  10      218.66      176.41     12.97 o 
  -8  10  10      230.21      229.90      9.58 o 
  -7  10  10      220.60      206.07      9.85 o 
  -6  10  10       73.20       82.13     11.16 o 
  -5  10  10        8.58       -1.36     14.64 o 
  -4  10  10      870.73      762.55     16.40 o 
  -3  10  10       85.13       99.44      9.30 o 
  -2  10  10      296.24      263.10     20.61 o 
  -1  10  10      280.69      273.67     11.74 o 
   0  10  10       67.55      112.03     14.10 o 
   1  10  10      399.16      374.33     35.01 o 
   2  10  10       97.54       65.43     14.28 o 
   3  10  10       70.29      108.04     30.90 o 
   4  10  10      195.30      270.62     35.17 o 
   5  10  10      135.07       -3.18     21.59 o 
 -15  11  10       36.69       92.73     27.66 o 
 -14  11  10        4.12       73.24     28.05 o 
 -13  11  10       39.39       63.24     26.92 o 
 -12  11  10       83.83       98.61     29.18 o 
 -11  11  10      198.46      142.38     14.43 o 
 -10  11  10      377.87      364.50     20.28 o 
  -9  11  10        0.42      -12.84     15.19 o 
  -8  11  10      277.08      276.28     18.95 o 
  -7  11  10      115.90       91.79     13.95 o 
  -6  11  10       79.24       53.62     13.57 o 
  -5  11  10      195.80      159.51     23.22 o 
  -4  11  10        4.14        3.77     12.35 o 
  -3  11  10      541.05      561.39     20.04 o 
  -2  11  10      100.51       60.57     17.22 o 
  -1  11  10      179.77      126.98     14.21 o 
   0  11  10      508.49      474.74     18.56 o 
   1  11  10       67.62       91.49     75.46 o 
   2  11  10      188.14      229.52     29.83 o 
   4  11  10       15.98      -14.57     31.09 o 
   5  11  10       75.17       97.21     25.09 o 
 -14  12  10        7.08       15.69     21.51 o 
 -13  12  10        0.02       -9.21     20.04 o 
 -12  12  10       90.18       37.62     24.44 o 
 -11  12  10      488.70      528.92     22.72 o 
 -10  12  10       73.63       55.73     32.41 o 
  -9  12  10      256.99      298.84     32.32 o 
  -8  12  10        8.04       -5.97     12.71 o 
  -7  12  10       86.27       71.06     24.21 o 
  -6  12  10        0.07      -11.12     11.14 o 
  -5  12  10       38.73       27.16     21.94 o 
  -4  12  10       76.15       95.39     17.38 o 
  -3  12  10        0.86       -1.13     13.69 o 
  -2  12  10        0.02        5.92     14.51 o 
  -1  12  10      200.67      209.36     28.89 o 
   0  12  10        7.57        6.56     15.49 o 
   1  12  10      131.21      167.51     31.31 o 
   2  12  10      681.65      663.87     44.66 o 
   4  12  10       38.58       71.22     33.22 o 
 -13  13  10      104.15       99.28     31.43 o 
 -12  13  10       92.14       59.02     29.80 o 
 -11  13  10       52.26      -15.53     28.87 o 
 -10  13  10      176.08      187.92     60.45 o 
  -9  13  10       19.12       -1.10     11.77 o 
  -8  13  10       70.30       66.83     19.27 o 
  -7  13  10       29.75       54.91     22.23 o 
  -6  13  10      271.74      254.24     27.92 o 
  -5  13  10      121.77      129.84     12.99 o 
  -4  13  10      140.27      153.25     11.42 o 
  -3  13  10      548.77      537.71     16.35 o 
  -2  13  10       65.87       66.60     22.65 o 
  -1  13  10       16.62       46.76     19.02 o 
   0  13  10      141.53      173.00     15.97 o 
   1  13  10       39.37      -48.13     32.09 o 
   2  13  10      212.86      184.74     34.04 o 
   3  13  10      562.84      642.77     47.21 o 
 -12  14  10      308.37      395.03     37.72 o 
 -11  14  10      276.35      401.62     39.72 o 
 -10  14  10       22.37       65.33     30.99 o 
  -9  14  10      213.18      245.50     18.43 o 
  -8  14  10       21.40       24.21     13.14 o 
  -7  14  10        0.05       41.30     16.26 o 
  -6  14  10      152.60      140.72     12.05 o 
  -5  14  10      455.13      409.04     47.01 o 
  -4  14  10      482.07      513.89     63.11 o 
  -3  14  10       26.39       75.52     51.68 o 
  -2  14  10      150.52      109.75     23.19 o 
  -1  14  10       82.85       17.93     13.86 o 
   0  14  10        5.82      -23.65     23.76 o 
   1  14  10      227.95      213.69     35.69 o 
   2  14  10      545.71      633.71     46.90 o 
 -11  15  10      123.33       39.16     22.55 o 
 -10  15  10      186.82      154.00     30.93 o 
  -9  15  10       81.57       50.29     29.45 o 
  -8  15  10       21.21       94.01     35.84 o 
  -7  15  10      242.27      212.96     30.15 o 
  -6  15  10       65.66      112.65     15.99 o 
  -5  15  10       40.52       81.57     24.83 o 
  -4  15  10       61.82       87.17     76.78 o 
  -3  15  10      287.17      283.57     61.30 o 
  -2  15  10       67.71       41.81     23.93 o 
  -1  15  10       12.18       53.93     28.35 o 
   0  15  10      256.38      367.14     37.37 o 
  -8  16  10        2.19      -40.72     27.15 o 
  -7  16  10      134.59      176.09     54.66 o 
  -6  16  10       92.75       23.58     64.22 o 
  -5  16  10       81.64       46.32     21.34 o 
  -4  16  10      428.55      386.93     22.75 o 
  -3  16  10        7.43       18.78     18.60 o 
  -2  16  10      525.29      560.44     41.65 o 
  -1  16  10        1.97       65.56     30.40 o 
 -18   1  11      239.47      252.01     40.24 o 
 -17   1  11       91.17      134.41     22.69 o 
 -16   1  11       12.39        3.37     47.91 o 
 -15   1  11       59.44      113.16     31.83 o 
 -14   1  11      122.37      132.60     13.37 o 
 -13   1  11       46.95       36.20     10.31 o 
 -12   1  11      385.90      381.49     22.88 o 
 -11   1  11        6.11       39.41     26.86 o 
 -10   1  11       50.44       25.35     22.49 o 
  -9   1  11      232.84      229.68     12.08 o 
  -8   1  11        3.09       36.37     13.61 o 
  -7   1  11        0.01        1.14     12.94 o 
  -6   1  11        1.29       15.50      5.16 o 
  -5   1  11        0.73        7.10     13.12 o 
  -4   1  11        7.54        1.81     13.76 o 
  -3   1  11       39.65       56.45     15.03 o 
  -2   1  11     1556.51     1528.68     23.70 o 
  -1   1  11       64.18       86.32     15.07 o 
   0   1  11     1204.53     1202.93     19.07 o 
   1   1  11     1507.08     1455.68     39.17 o 
   2   1  11       54.77       62.80     12.19 o 
   3   1  11        1.99        3.04      7.86 o 
   4   1  11       13.51       15.91      8.02 o 
   5   1  11       27.20       48.64     27.78 o 
   6   1  11       19.37       40.19     14.21 o 
   7   1  11       18.80        6.57     30.47 o 
 -18   2  11        3.67       12.59     16.02 o 
 -17   2  11        4.08        6.35     11.93 o 
 -16   2  11       39.50       51.85     14.77 o 
 -15   2  11      179.48      117.38     22.16 o 
 -14   2  11        2.91       10.50     15.91 o 
 -13   2  11       26.78       34.84     10.54 o 
 -12   2  11      158.45      200.08     25.12 o 
 -11   2  11     1701.29     1645.74     30.80 o 
 -10   2  11     1583.97     1548.81     28.45 o 
  -9   2  11       28.45       26.29     27.00 o 
  -8   2  11       57.09       12.69      9.47 o 
  -7   2  11        5.71      -15.47     12.76 o 
  -6   2  11      355.04      336.65     24.27 o 
  -5   2  11      177.45      207.65     17.67 o 
  -4   2  11      764.15      720.43     16.40 o 
  -3   2  11      275.59      310.81     10.64 o 
  -2   2  11       11.92       55.04     18.05 o 
  -1   2  11        1.77       17.75      9.26 o 
   0   2  11     1178.76     1137.08     18.22 o 
   1   2  11       65.64      103.62     15.30 o 
   2   2  11      113.70      153.84     12.89 o 
   3   2  11      149.39      117.50     10.11 o 
   4   2  11      204.51      211.80     12.89 o 
   5   2  11        0.33       -1.39     12.18 o 
   6   2  11       68.50       91.77     18.82 o 
   7   2  11       38.00       -1.89     17.35 o 
 -18   3  11       87.94      127.49     18.76 o 
 -17   3  11       61.63       40.75     14.40 o 
 -16   3  11      152.49      186.10     18.30 o 
 -15   3  11        2.64      -28.13     22.21 o 
 -14   3  11      262.90      249.20     18.55 o 
 -13   3  11      137.79      137.13     13.28 o 
 -12   3  11     2174.04     2163.41     36.06 o 
 -11   3  11      276.67      212.56     11.36 o 
 -10   3  11      612.92      614.94     16.82 o 
  -9   3  11     2374.91     2334.88     37.74 o 
  -8   3  11       23.13       14.74     17.63 o 
  -7   3  11       12.52       47.40      9.73 o 
  -6   3  11      999.33     1103.22     22.94 o 
  -5   3  11       91.69      114.10     17.83 o 
  -4   3  11       28.84       28.68     11.13 o 
  -3   3  11       35.40       25.83      8.43 o 
  -2   3  11      850.35      833.18     19.77 o 
  -1   3  11       24.34       40.30     18.87 o 
   0   3  11     1024.22     1044.47     25.30 o 
   1   3  11     1282.56     1301.53     27.03 o 
   2   3  11      203.44      210.85     11.62 o 
   3   3  11      795.64      786.11     17.06 o 
   4   3  11      153.43      151.45     10.22 o 
   5   3  11        2.80       19.59     11.83 o 
   6   3  11       19.69       45.12     21.04 o 
   7   3  11       25.80       28.89     10.95 o 
 -17   4  11      103.11      111.47     15.57 o 
 -16   4  11       94.53       69.23     20.21 o 
 -15   4  11        1.38        2.69     13.54 o 
 -14   4  11       67.52       40.58     12.75 o 
 -13   4  11       30.48       42.49     31.06 o 
 -12   4  11       75.58       38.11     21.06 o 
 -11   4  11        8.72        7.46     14.11 o 
 -10   4  11      629.68      585.64     16.02 o 
  -9   4  11     1120.77     1029.34     27.00 o 
  -8   4  11     1246.93     1252.36     24.92 o 
  -7   4  11       40.59       64.25     36.91 o 
  -6   4  11      595.81      543.40     15.62 o 
  -5   4  11        0.29       15.31     20.66 o 
  -4   4  11       39.88       50.06     10.33 o 
  -3   4  11        6.25       26.09     23.54 o 
  -2   4  11      184.54      167.44     11.80 o 
  -1   4  11        7.32       -8.32      7.87 o 
   0   4  11     2457.81     2459.58     52.75 o 
   1   4  11      126.34      149.86      9.61 o 
   2   4  11      281.56      305.58     23.18 o 
   3   4  11        0.30       19.18      8.11 o 
   4   4  11       73.60       69.66     21.47 o 
   5   4  11      141.97      143.78     34.37 o 
   6   4  11       23.01       31.78     19.05 o 
 -17   5  11      341.16      399.46     20.98 o 
 -16   5  11        1.41      -26.96     17.97 o 
 -15   5  11       91.04      116.07     14.15 o 
 -14   5  11       18.51       51.54     28.40 o 
 -13   5  11      222.81      199.13     21.63 o 
 -12   5  11      167.18      177.51     20.35 o 
 -11   5  11      294.45      296.81     10.31 o 
 -10   5  11        0.14       19.59      9.63 o 
  -9   5  11        0.26      -10.29      9.58 o 
  -8   5  11      781.53      759.92     26.58 o 
  -7   5  11     1858.28     1819.67     31.74 o 
  -6   5  11        0.07       18.34     23.31 o 
  -5   5  11      995.47      971.30     21.99 o 
  -4   5  11     1557.87     1668.10     29.75 o 
  -3   5  11     1684.38     1583.16     28.79 o 
  -2   5  11      145.71      120.48     20.39 o 
  -1   5  11       71.09      149.69     15.60 o 
   0   5  11       86.71      100.92     17.30 o 
   1   5  11      231.26      261.34     19.21 o 
   2   5  11      389.10      429.54     18.00 o 
   3   5  11      779.98      684.56     17.05 o 
   4   5  11      346.93      404.20     23.25 o 
   5   5  11       29.95       26.41     34.65 o 
   6   5  11      176.04      170.77     54.47 o 
 -17   6  11      170.07      240.00     17.53 o 
 -16   6  11       82.18      122.43     19.15 o 
 -15   6  11       96.61      261.59     30.62 o 
 -14   6  11      498.46      585.59     24.41 o 
 -13   6  11        3.57      -17.17     11.45 o 
 -12   6  11      114.11       89.86     11.79 o 
 -11   6  11      187.99      232.58     33.97 o 
 -10   6  11      411.65      417.01     21.38 o 
  -9   6  11       11.41       15.79      9.86 o 
  -8   6  11     2143.96     2168.11     36.41 o 
  -7   6  11      489.19      506.84     16.16 o 
  -6   6  11      504.88      406.22     17.07 o 
  -5   6  11     1037.00     1099.58     24.84 o 
  -4   6  11       52.52       40.04     26.13 o 
  -3   6  11      161.11      116.58     17.35 o 
  -2   6  11       58.50       43.96     23.23 o 
  -1   6  11      104.64      142.03     27.09 o 
   0   6  11       82.55       75.51     17.97 o 
   1   6  11      228.91      248.48     20.22 o 
   2   6  11     1406.55     1370.62     34.66 o 
   3   6  11      798.65      806.83     34.45 o 
   4   6  11      184.87      180.50     32.00 o 
   5   6  11      341.59      285.36     27.04 o 
   6   6  11       54.50       86.47     41.59 o 
 -17   7  11      784.36      910.30     29.82 o 
 -16   7  11        0.16        4.38     13.91 o 
 -15   7  11      146.28      149.94     17.12 o 
 -14   7  11        6.15      -20.90     13.94 o 
 -13   7  11        5.26       20.16     16.63 o 
 -12   7  11      141.67      163.69     32.24 o 
 -11   7  11       78.79       93.49     24.44 o 
 -10   7  11      392.05      335.70     13.12 o 
  -9   7  11     1670.68     1642.81     30.14 o 
  -8   7  11      251.53      180.87     24.63 o 
  -7   7  11     1804.84     1693.19     25.99 o 
  -6   7  11      690.48      782.69     16.08 o 
  -5   7  11      222.76      186.35     20.98 o 
  -4   7  11       62.06       59.94     14.53 o 
  -3   7  11        2.17       17.70     21.53 o 
  -2   7  11        6.17      -20.52     13.68 o 
  -1   7  11        0.47       -8.47     10.01 o 
   0   7  11       80.26       98.46     19.94 o 
   1   7  11      132.52      101.17     12.74 o 
   2   7  11      359.41      338.12     46.02 o 
   3   7  11      478.60      427.64     29.59 o 
   4   7  11      526.78      546.21     25.97 o 
   5   7  11        1.60        6.90     20.20 o 
   6   7  11      475.22      469.76     35.93 o 
 -16   8  11      416.64      460.31     29.69 o 
 -15   8  11       19.35        2.34     45.02 o 
 -14   8  11      362.29      380.69     24.54 o 
 -13   8  11       36.88      -13.27     16.47 o 
 -12   8  11       16.63       16.99     29.88 o 
 -11   8  11       85.39       87.30     17.98 o 
 -10   8  11       30.07       74.89     15.64 o 
  -9   8  11      573.09      520.66     12.26 o 
  -8   8  11     2243.69     2121.54     30.95 o 
  -7   8  11      193.84      191.10     12.55 o 
  -6   8  11      190.39      137.45     19.59 o 
  -5   8  11     1150.56     1182.42     23.23 o 
  -4   8  11       12.79       29.90     12.79 o 
  -3   8  11      304.81      317.25     13.00 o 
  -2   8  11       37.46        6.66     10.87 o 
  -1   8  11      281.46      281.25     13.33 o 
   0   8  11       45.13       15.27     11.91 o 
   1   8  11      364.25      367.13     35.67 o 
   2   8  11       35.52        7.44     16.24 o 
   3   8  11     1287.50     1323.69     40.34 o 
   4   8  11       90.52       49.07     30.21 o 
   5   8  11      653.13      691.93     39.89 o 
 -16   9  11      316.60      313.16     28.61 o 
 -15   9  11      689.98      846.52     47.05 o 
 -14   9  11        3.80      -39.26     26.27 o 
 -13   9  11      610.29      661.41     26.36 o 
 -12   9  11      216.85      175.41     17.69 o 
 -11   9  11      158.66      262.70     19.44 o 
 -10   9  11        9.32       24.90      9.18 o 
  -9   9  11      668.11      595.12     19.73 o 
  -8   9  11      239.89      248.02     37.89 o 
  -7   9  11      515.27      481.52     12.32 o 
  -6   9  11        0.08       -9.09     11.26 o 
  -5   9  11      240.50      244.70     11.12 o 
  -4   9  11      417.57      429.27     22.99 o 
  -3   9  11       54.23       70.84     14.98 o 
  -2   9  11       20.11       26.76      9.13 o 
  -1   9  11       22.08      -14.49      9.66 o 
   0   9  11      370.12      362.38     26.04 o 
   1   9  11        4.07        7.43     11.30 o 
   2   9  11      143.91      203.44     20.26 o 
   3   9  11      102.22       29.20     25.50 o 
   4   9  11      922.70      891.23     49.76 o 
 -14  10  11      365.93      379.13     33.56 o 
 -13  10  11       26.36       30.14     26.76 o 
 -12  10  11      215.91      246.12     43.76 o 
 -11  10  11       46.96       69.68     22.28 o 
 -10  10  11      365.35      368.99     22.29 o 
  -9  10  11        5.35       22.02     24.87 o 
  -8  10  11      137.11      104.47     16.75 o 
  -7  10  11      415.13      360.40     13.27 o 
  -6  10  11      464.22      510.33     15.15 o 
  -5  10  11      489.63      461.65     15.14 o 
  -4  10  11      189.13      181.95     15.14 o 
  -3  10  11        0.16      -15.54     10.36 o 
  -2  10  11        0.71       18.11     18.48 o 
  -1  10  11       47.89       63.50     23.12 o 
   0  10  11       93.79      100.44     16.66 o 
   1  10  11      415.73      420.41     30.76 o 
   2  10  11      168.23      128.24     31.69 o 
   3  10  11      723.65      596.41     38.10 o 
 -14  11  11       58.26      -42.57     29.17 o 
 -13  11  11       74.96        6.42     25.45 o 
 -12  11  11        2.51      -22.18     14.79 o 
 -11  11  11       25.46       48.53     48.49 o 
 -10  11  11        0.40       -7.99     30.41 o 
  -9  11  11      203.75      248.85     19.85 o 
  -8  11  11      144.63      181.72     13.72 o 
  -7  11  11      337.34      291.02     13.47 o 
  -6  11  11      355.69      374.64     19.43 o 
  -5  11  11      283.68      287.56     12.95 o 
  -4  11  11       14.01       15.63     12.11 o 
  -3  11  11      306.21      324.12     23.30 o 
  -2  11  11       41.73       35.47      9.47 o 
  -1  11  11       22.22       -8.24     21.76 o 
   0  11  11       25.74      -20.76     15.86 o 
   1  11  11       57.89      -25.13     29.25 o 
   2  11  11      710.65      682.33     41.34 o 
 -14  12  11      670.08      769.40     46.67 o 
 -13  12  11       77.68       49.83     28.57 o 
 -12  12  11       11.31      -13.56     27.83 o 
 -11  12  11      104.94      179.08     17.31 o 
 -10  12  11        9.32       18.99     14.14 o 
  -9  12  11      346.51      320.18     21.57 o 
  -8  12  11      103.62      104.31     12.74 o 
  -7  12  11      195.20      207.39     18.22 o 
  -6  12  11       52.35       67.05     15.92 o 
  -5  12  11        0.93       28.07     12.05 o 
  -4  12  11      688.16      667.07     18.06 o 
  -3  12  11      111.42      106.62     21.34 o 
  -2  12  11      159.02      183.07     26.28 o 
  -1  12  11       97.77      106.76     37.11 o 
   0  12  11        5.32       74.67     23.66 o 
   1  12  11      146.23      177.68     26.53 o 
   3  12  11     1194.31     1175.53     59.38 o 
 -13  13  11      100.21       86.30     30.08 o 
 -12  13  11      661.78      722.35     45.79 o 
 -11  13  11        4.39       31.71     29.25 o 
 -10  13  11        6.11       14.03     60.67 o 
  -9  13  11       35.28       38.60     24.98 o 
  -8  13  11      180.92      248.86     94.89 o 
  -7  13  11       33.91       38.52     34.70 o 
  -6  13  11      466.06      407.36     14.57 o 
  -5  13  11      285.27      280.87     13.18 o 
  -4  13  11        1.18       24.31     19.52 o 
  -3  13  11      416.79      464.04     25.89 o 
  -2  13  11      235.23      276.81     74.24 o 
  -1  13  11       30.85       43.50     19.73 o 
   0  13  11       75.23       55.35     29.95 o 
   1  13  11      341.15      180.33     34.20 o 
   2  13  11      543.93      582.83     45.96 o 
 -11  14  11       31.46       57.17     26.08 o 
 -10  14  11        0.27      -43.01     28.68 o 
  -9  14  11      264.22      311.63     26.02 o 
  -8  14  11        3.91      -12.91     43.23 o 
  -7  14  11      332.10      346.98     21.38 o 
  -6  14  11      311.03      304.44     33.46 o 
  -5  14  11        4.25      -14.51      9.67 o 
  -4  14  11      108.54      121.45     16.37 o 
  -3  14  11        3.63      -14.57     31.53 o 
  -2  14  11      178.06      142.73     36.22 o 
  -1  14  11      144.49      132.79     32.09 o 
   0  14  11      246.89       89.76     32.25 o 
 -10  15  11      289.35      352.34     35.17 o 
  -9  15  11        0.09      -42.03     28.42 o 
  -8  15  11      143.11      135.04     16.11 o 
  -7  15  11       41.59       51.12     46.56 o 
  -6  15  11      154.34      208.96     52.71 o 
  -5  15  11      341.89      394.95     26.82 o 
  -4  15  11       96.27      149.33     18.34 o 
  -3  15  11       82.90       46.86     43.05 o 
  -2  15  11      139.49       60.04     29.57 o 
  -1  15  11        2.82       -5.56     21.31 o 
  -7  16  11      266.93      229.67     21.70 o 
  -6  16  11       16.08       46.53     32.14 o 
  -5  16  11       16.51       -4.49     40.04 o 
  -4  16  11      228.87      280.89     51.39 o 
 -18   0  12      844.37      867.41     43.26 o 
 -17   0  12        0.93      -34.35     22.90 o 
 -16   0  12       12.98      -11.38     22.10 o 
 -15   0  12      293.92      309.11     28.80 o 
 -14   0  12     1177.88     1196.65     50.03 o 
 -13   0  12       72.16        5.28     24.95 o 
 -12   0  12      568.28      497.06    107.10 o 
 -11   0  12     1505.33     1614.64     41.68 o 
 -10   0  12      989.13      906.22     30.54 o 
  -9   0  12     5192.87     5045.48    101.99 o 
  -8   0  12      722.98      688.57     25.84 o 
  -7   0  12     1756.17     1665.14     31.03 o 
  -6   0  12      487.49      466.87     14.46 o 
  -5   0  12      434.56      446.26     15.10 o 
  -4   0  12      324.22      298.10     25.13 o 
  -3   0  12      159.66      186.71     12.64 o 
  -2   0  12       36.09       44.67     31.91 o 
  -1   0  12     3155.17     3214.52     56.54 o 
   0   0  12      500.61      472.00     18.11 o 
   1   0  12     1972.09     1962.09     97.17 o 
   2   0  12      552.26      625.92     19.99 o 
   3   0  12      225.96      242.63     31.77 o 
   4   0  12      512.43      430.80     21.88 o 
   5   0  12      112.00      147.66     21.97 o 
   6   0  12      787.82      893.11     40.12 o 
 -18   1  12      134.97       85.02     16.94 o 
 -17   1  12      965.19     1042.06     33.02 o 
 -16   1  12       27.59       29.64     15.70 o 
 -15   1  12       50.65       69.61     26.23 o 
 -14   1  12      335.28      410.25     53.25 o 
 -13   1  12     1373.04     1385.49     38.89 o 
 -12   1  12      204.65      200.85     13.42 o 
 -11   1  12      724.73      681.73     39.11 o 
 -10   1  12      882.99      915.34     23.70 o 
  -9   1  12     1825.19     1776.47     35.79 o 
  -8   1  12     2565.71     2421.26     42.34 o 
  -7   1  12      898.38      850.30     16.54 o 
  -6   1  12      410.02      420.47     10.49 o 
  -5   1  12     1162.16     1134.45     17.58 o 
  -4   1  12     1333.12     1318.36     19.77 o 
  -3   1  12     3284.64     3257.39     39.94 o 
  -2   1  12       26.22       13.38     11.24 o 
  -1   1  12      472.60      464.05     11.95 o 
   0   1  12     2687.77     2625.46     39.09 o 
   1   1  12      136.03      161.03      9.22 o 
   2   1  12     1025.11      982.01     19.36 o 
   3   1  12       15.67        4.47      8.39 o 
   4   1  12      638.38      667.14     23.50 o 
   5   1  12      104.19      151.30     17.85 o 
   6   1  12       78.38      177.21     17.93 o 
 -17   2  12       18.79       22.92     48.35 o 
 -16   2  12       80.92       35.47     20.88 o 
 -15   2  12      153.89      108.02     41.05 o 
 -14   2  12      318.99      257.13     19.40 o 
 -13   2  12       25.44      -24.76     16.50 o 
 -12   2  12       92.74       88.71     14.82 o 
 -11   2  12     3065.26     3034.14     47.42 o 
 -10   2  12     2011.53     2012.47     34.22 o 
  -9   2  12      680.21      654.94     18.41 o 
  -8   2  12     1203.04     1171.56     19.48 o 
  -7   2  12     1564.93     1507.74     25.51 o 
  -6   2  12      515.87      480.63     12.25 o 
  -5   2  12     3331.99     3279.00     46.26 o 
  -4   2  12      208.89      209.06      8.91 o 
  -3   2  12     1033.34     1050.59     18.23 o 
  -2   2  12      614.56      638.64     13.28 o 
  -1   2  12      531.64      561.16     12.89 o 
   0   2  12       65.89       83.90     14.67 o 
   1   2  12     1550.35     1563.63     23.55 o 
   2   2  12        1.23       -9.15      8.42 o 
   3   2  12      800.38      825.43     22.78 o 
   4   2  12      133.71      158.46     33.85 o 
   5   2  12        3.41        4.54     12.85 o 
 -17   3  12      528.13      610.20     36.22 o 
 -16   3  12      547.14      566.63     25.16 o 
 -15   3  12      102.62      104.43     15.69 o 
 -14   3  12      188.17      235.67     17.75 o 
 -13   3  12       70.65      128.44     17.19 o 
 -12   3  12      615.25      576.31     31.97 o 
 -11   3  12      620.23      658.99     32.36 o 
 -10   3  12      891.86      908.98     21.60 o 
  -9   3  12     1034.72      977.44     21.77 o 
  -8   3  12     1826.41     1714.86     35.20 o 
  -7   3  12      850.45      765.88     24.26 o 
  -6   3  12      377.45      424.17     34.72 o 
  -5   3  12       55.39       80.86     35.30 o 
  -4   3  12      320.87      351.74     35.29 o 
  -3   3  12       25.08       16.52      9.35 o 
  -2   3  12      169.48      187.51     10.44 o 
  -1   3  12      288.09      331.43     19.65 o 
   0   3  12     1643.59     1664.16     24.42 o 
   1   3  12        9.17        9.55     16.50 o 
   2   3  12     1027.16     1049.10     22.81 o 
   3   3  12       94.20      129.40     16.09 o 
   4   3  12       58.81       54.05     21.83 o 
   5   3  12       21.55       65.85     44.26 o 
 -17   4  12      196.34      236.38     18.99 o 
 -16   4  12        4.46      -24.75     16.50 o 
 -15   4  12        5.65      -18.25     27.42 o 
 -14   4  12      582.95      543.17     75.90 o 
 -13   4  12       18.81       19.15     23.99 o 
 -12   4  12      401.15      363.75     15.28 o 
 -11   4  12     1693.03     1680.16     35.50 o 
 -10   4  12      478.17      513.97     35.41 o 
  -9   4  12        4.84       20.57     24.63 o 
  -8   4  12     1372.82     1293.37     25.88 o 
  -7   4  12      873.67      788.37     21.74 o 
  -6   4  12      283.05      314.39     15.43 o 
  -5   4  12      913.43      913.09     20.96 o 
  -4   4  12       33.34        7.36     28.96 o 
  -3   4  12        0.11       12.19     29.36 o 
  -2   4  12        0.02        7.92      8.87 o 
  -1   4  12      606.81      659.22     24.61 o 
   0   4  12       25.09        7.46     13.70 o 
   1   4  12      735.42      678.51     21.25 o 
   2   4  12       72.40       42.49     10.66 o 
   3   4  12      304.98      273.08     19.65 o 
   4   4  12        9.35      -20.61     13.97 o 
   5   4  12      231.45      252.49     15.85 o 
 -17   5  12      188.52      165.34     15.95 o 
 -16   5  12      206.78      166.90     51.25 o 
 -15   5  12       18.04       88.31     26.10 o 
 -14   5  12       52.07      139.89     20.96 o 
 -13   5  12        3.06       19.24     18.07 o 
 -12   5  12       10.04       11.00      7.89 o 
 -11   5  12       17.83       20.95     10.07 o 
 -10   5  12     1141.80     1133.21     40.35 o 
  -9   5  12      586.78      555.19     21.11 o 
  -8   5  12     1970.31     1846.94     34.09 o 
  -7   5  12      545.07      468.76     15.15 o 
  -6   5  12      166.97      161.77     24.38 o 
  -5   5  12        3.37        5.69     22.90 o 
  -4   5  12        0.39       -7.70     15.68 o 
  -3   5  12     1103.05     1182.27     24.60 o 
  -2   5  12     1076.29     1156.54     25.71 o 
  -1   5  12       61.03       63.71     25.82 o 
   0   5  12      238.65      272.76     11.98 o 
   1   5  12      138.45      120.89     17.26 o 
   2   5  12      133.11       99.04     12.93 o 
   3   5  12      372.21      380.06     32.25 o 
   4   5  12      138.18      107.79     27.89 o 
   5   5  12      118.30      106.11     16.12 o 
 -17   6  12      217.55      183.08     19.13 o 
 -16   6  12        2.65        7.18     13.97 o 
 -15   6  12        0.82      -31.23     20.82 o 
 -14   6  12      241.38      216.51     44.14 o 
 -13   6  12      443.27      408.98     22.39 o 
 -12   6  12       27.58        1.00     16.12 o 
 -11   6  12       47.29       55.11     17.23 o 
 -10   6  12       57.38       17.45     13.64 o 
  -9   6  12      270.51      287.79     18.68 o 
  -8   6  12      697.59      706.89     19.31 o 
  -7   6  12      594.37      579.39     17.31 o 
  -6   6  12        0.56      -13.89      9.26 o 
  -5   6  12       43.45       20.57     22.22 o 
  -4   6  12      915.47      956.05     21.13 o 
  -3   6  12      663.16      694.93     24.38 o 
  -2   6  12      179.74      167.25     44.77 o 
  -1   6  12       80.53      106.22     25.37 o 
   0   6  12       58.35       76.22     22.38 o 
   1   6  12      171.59      194.38     11.81 o 
   2   6  12       39.45       39.78     28.08 o 
   4   6  12      118.30      136.89     23.93 o 
   5   6  12      408.92      479.28     35.97 o 
 -16   7  12      219.67      251.84     49.94 o 
 -15   7  12      625.46      624.10     25.09 o 
 -14   7  12        8.10        9.63     17.57 o 
 -13   7  12        0.07      -28.07     18.71 o 
 -12   7  12      206.95      235.85     19.74 o 
 -11   7  12       34.82       28.89     29.29 o 
 -10   7  12        0.88       44.33     24.90 o 
  -9   7  12       83.50       74.49     12.76 o 
  -8   7  12      926.69      959.83     30.27 o 
  -7   7  12      840.69      798.63     19.75 o 
  -6   7  12       87.05       87.25     45.28 o 
  -5   7  12     1272.00     1156.95     27.75 o 
  -4   7  12      194.62      176.06     32.30 o 
  -3   7  12        0.25        2.05     10.93 o 
  -2   7  12        8.86       38.18     45.27 o 
  -1   7  12       16.75       12.61     10.18 o 
   0   7  12      138.68      173.76     22.61 o 
   1   7  12       74.05       32.97     11.81 o 
   2   7  12       48.54       76.03     13.62 o 
   3   7  12      123.88      129.50     31.07 o 
   4   7  12       10.27       10.04     29.87 o 
 -16   8  12      121.01      158.37     62.86 o 
 -15   8  12       13.24       -2.33     28.10 o 
 -14   8  12      616.26      579.66     29.89 o 
 -13   8  12        8.69       40.84     19.26 o 
 -12   8  12      235.56      239.24     44.72 o 
 -11   8  12      193.58      197.15     23.99 o 
 -10   8  12      170.57      162.61     41.75 o 
  -9   8  12       19.71       24.65     12.23 o 
  -8   8  12        2.38       -9.25     15.01 o 
  -7   8  12        0.97      -19.25     16.08 o 
  -6   8  12      310.78      343.61     24.48 o 
  -5   8  12       26.94       -3.06     15.66 o 
  -4   8  12      383.15      398.40     30.14 o 
  -3   8  12       33.29        1.18     13.26 o 
  -2   8  12      111.03      172.54     18.22 o 
  -1   8  12       26.58       45.56     31.63 o 
   0   8  12        0.05       -3.13     20.17 o 
   1   8  12       34.38       24.73     25.15 o 
   2   8  12      123.08      138.21     30.35 o 
   3   8  12      111.78      147.95     33.22 o 
   4   8  12       70.26      -47.90     31.93 o 
 -15   9  12      446.40      450.82     27.25 o 
 -14   9  12        0.73       45.81     17.88 o 
 -13   9  12       40.68       11.77     19.29 o 
 -12   9  12       87.67      183.64     18.52 o 
 -11   9  12      182.87      163.76     18.71 o 
 -10   9  12       11.62       28.38     32.23 o 
  -9   9  12      155.26      167.79     47.32 o 
  -8   9  12       15.75       41.03     30.87 o 
  -7   9  12       71.56       76.82     33.44 o 
  -6   9  12       24.19        7.28     12.45 o 
  -5   9  12      294.87      293.48     17.93 o 
  -4   9  12       12.66       11.75     27.26 o 
  -3   9  12      486.13      482.23     29.08 o 
  -2   9  12        6.06       -5.37     13.68 o 
  -1   9  12       28.44       33.24     22.17 o 
   0   9  12        0.77        8.53     15.14 o 
   1   9  12       23.08      -31.52     21.01 o 
   2   9  12       61.51       65.27     31.39 o 
   3   9  12       16.74       24.53     26.76 o 
 -15  10  12       56.86       63.16     28.41 o 
 -14  10  12      405.38      457.70     39.15 o 
 -12  10  12        8.18       31.47     15.06 o 
 -11  10  12       40.36       77.14     14.79 o 
 -10  10  12        4.00        8.67     29.29 o 
  -9  10  12       17.36        3.19     44.33 o 
  -8  10  12      280.61      247.37     23.83 o 
  -7  10  12        0.06        4.65     12.50 o 
  -6  10  12      898.75      855.19     31.75 o 
  -5  10  12        1.09        0.68      9.47 o 
  -4  10  12      248.35      228.17     15.56 o 
  -3  10  12        3.15      -13.48      8.98 o 
  -2  10  12      436.97      440.76     14.94 o 
  -1  10  12       82.21      117.05     12.45 o 
   0  10  12        4.20      -20.24     13.50 o 
   1  10  12        0.11       56.51     29.86 o 
   2  10  12       37.23      -47.46     31.64 o 
 -14  11  12        0.89      -16.01     19.33 o 
 -13  11  12      109.93      138.23     24.02 o 
 -12  11  12       78.87      113.89     16.01 o 
 -11  11  12        0.18       40.17     22.67 o 
 -10  11  12       14.16       43.93     19.31 o 
  -9  11  12       16.77       30.01     16.92 o 
  -8  11  12       36.77       86.06     14.24 o 
  -7  11  12        4.43      -16.16     10.77 o 
  -6  11  12       98.56      117.11     35.75 o 
  -5  11  12      481.10      444.86     19.28 o 
  -4  11  12       50.01       31.95     20.73 o 
  -3  11  12      740.82      769.10     28.14 o 
  -2  11  12       54.15       81.22     29.34 o 
  -1  11  12       51.29      134.02     30.91 o 
   0  11  12      127.58      124.58     31.94 o 
   1  11  12      182.59      166.85     33.68 o 
   2  11  12        4.22      -36.46     31.37 o 
 -12  12  12       38.72       16.61     28.36 o 
 -11  12  12        6.04      -22.59     24.69 o 
 -10  12  12       48.67       40.68     16.45 o 
  -9  12  12       27.89       93.40     28.15 o 
  -8  12  12       52.96       30.51     13.89 o 
  -7  12  12        6.18       35.52     16.37 o 
  -6  12  12      114.35       98.45     10.79 o 
  -5  12  12       40.64       13.36     12.59 o 
  -4  12  12     1187.51     1207.60     34.36 o 
  -3  12  12       73.62      -21.40     28.51 o 
  -2  12  12       44.47       15.20     30.75 o 
  -1  12  12      130.13      216.49     33.01 o 
   0  12  12      120.65       72.38     32.18 o 
   1  12  12      237.65      258.28     36.09 o 
 -12  13  12        0.02       14.60     25.62 o 
 -11  13  12      217.36      215.95     33.15 o 
 -10  13  12       10.74       -9.00     27.84 o 
  -9  13  12      109.17       80.97     75.06 o 
  -8  13  12       16.93       27.90     22.52 o 
  -7  13  12        6.55       10.71     13.64 o 
  -6  13  12       24.77       27.36     31.23 o 
  -5  13  12      109.55      123.77     35.66 o 
  -4  13  12       52.84       25.88     27.10 o 
  -3  13  12      687.82      713.40     29.81 o 
  -2  13  12       53.44      -42.69     28.46 o 
  -1  13  12      127.29      209.03     27.52 o 
   0  13  12      166.08      180.79     27.32 o 
 -10  14  12        4.34      -21.53     28.35 o 
  -9  14  12       35.80       65.92     17.72 o 
  -8  14  12       39.56        6.32     16.83 o 
  -7  14  12       23.60      -15.92     17.57 o 
  -6  14  12        9.31       -0.11     43.72 o 
  -5  14  12        5.42       66.96     27.17 o 
  -4  14  12      167.90      235.59     20.58 o 
  -3  14  12        0.02       25.42     25.79 o 
  -2  14  12      817.91      912.18     51.72 o 
  -7  15  12       13.61       31.46     45.02 o 
  -6  15  12      135.40      142.69     20.02 o 
  -5  15  12      309.99      336.62     44.40 o 
 -17   1  13      102.61       95.81     27.10 o 
 -16   1  13       15.38        5.74     21.59 o 
 -15   1  13       64.71       84.91     25.83 o 
 -14   1  13      346.51      316.69     21.51 o 
 -13   1  13      584.13      577.39     55.60 o 
 -12   1  13     2066.46     1984.99     50.56 o 
 -11   1  13      770.61      734.94     18.99 o 
 -10   1  13       18.33       39.78     13.17 o 
  -9   1  13      205.40      168.13     18.44 o 
  -8   1  13        1.94      -19.36     12.90 o 
  -7   1  13       99.01      122.43     18.94 o 
  -6   1  13      177.29      190.13     15.82 o 
  -5   1  13      685.17      682.39     13.34 o 
  -4   1  13      949.77      899.62     15.86 o 
  -3   1  13      591.02      602.25     14.06 o 
  -2   1  13      456.09      450.69     14.44 o 
  -1   1  13       26.90       43.81     16.10 o 
   0   1  13       18.86        0.24      6.86 o 
   1   1  13       17.07       19.72     12.67 o 
   2   1  13        7.17       -2.47     10.02 o 
   3   1  13        3.45        3.31     25.40 o 
   4   1  13       84.69      152.50     19.43 o 
 -17   2  13       82.71       62.91     31.47 o 
 -16   2  13       17.01        3.90     38.89 o 
 -15   2  13        4.67       15.07     21.82 o 
 -14   2  13      134.36      138.41     36.88 o 
 -13   2  13      234.45      250.28     77.30 o 
 -12   2  13       16.63       58.52     24.56 o 
 -11   2  13     1275.49     1181.34     34.61 o 
 -10   2  13        0.29       15.07      9.88 o 
  -9   2  13       85.11      126.87     12.75 o 
  -8   2  13       36.76       49.76     18.85 o 
  -7   2  13       18.72       39.90     27.17 o 
  -6   2  13       54.41       76.23     17.14 o 
  -5   2  13       14.15       18.93     16.62 o 
  -4   2  13      248.66      223.98      9.22 o 
  -3   2  13       11.40        7.95     10.42 o 
  -2   2  13     1847.37     1753.17     26.54 o 
  -1   2  13      348.87      341.70     24.72 o 
   0   2  13      298.14      326.63     18.90 o 
   1   2  13       76.48       73.51     27.07 o 
   2   2  13        9.15        7.91     11.72 o 
   3   2  13       32.96       81.49     13.79 o 
   4   2  13        0.70        2.53     12.71 o 
 -17   3  13       57.14       91.16     85.33 o 
 -16   3  13        0.07      -24.67     16.45 o 
 -15   3  13        0.83       16.70     17.50 o 
 -14   3  13        0.03       -2.31     37.17 o 
 -13   3  13        4.00       21.08     16.73 o 
 -12   3  13     2471.93     2411.40     57.63 o 
 -11   3  13       89.94       76.06     26.33 o 
 -10   3  13      590.69      600.55     17.56 o 
  -9   3  13      167.99      149.63     12.56 o 
  -8   3  13      317.09      295.79     15.80 o 
  -7   3  13      359.19      320.18     16.93 o 
  -6   3  13      123.81       94.95     24.23 o 
  -5   3  13       16.65       93.48     57.93 o 
  -4   3  13       53.66       28.46     10.75 o 
  -3   3  13        0.47        0.93      9.83 o 
  -2   3  13      901.80      885.94     18.24 o 
  -1   3  13       31.64       25.27     11.35 o 
   0   3  13        0.02        6.44      8.43 o 
   1   3  13       23.80        6.01     11.07 o 
   2   3  13       81.00      134.76     12.87 o 
   3   3  13       89.28       56.10     23.65 o 
   4   3  13       16.01      -17.18     13.35 o 
 -17   4  13        2.71       31.23     17.05 o 
 -16   4  13        0.25       16.49     25.98 o 
 -15   4  13       26.79       -3.53     31.70 o 
 -14   4  13      731.40      788.22     83.27 o 
 -13   4  13      250.29      250.91     49.38 o 
 -12   4  13       50.09       84.51     24.71 o 
 -11   4  13     1822.79     1672.86     44.00 o 
 -10   4  13      118.88      144.33     32.65 o 
  -9   4  13      767.46      763.39     19.72 o 
  -8   4  13        1.43       -8.44     10.67 o 
  -7   4  13      164.23      149.40     12.38 o 
  -6   4  13        0.47       76.88     30.64 o 
  -5   4  13      297.94      304.89     14.22 o 
  -4   4  13      223.62      274.36     28.77 o 
  -3   4  13       48.55       43.60     15.73 o 
  -2   4  13      268.82      222.72     12.73 o 
  -1   4  13      665.73      675.76     18.34 o 
   0   4  13      332.25      334.43     19.78 o 
   1   4  13       77.72       73.52     12.35 o 
   2   4  13      375.33      354.15     14.84 o 
   3   4  13       85.54       80.83     26.70 o 
   4   4  13        0.36      107.28     28.70 o 
 -16   5  13       11.21       39.23     18.17 o 
 -15   5  13       40.22       23.93     19.43 o 
 -14   5  13      698.06      769.05     28.61 o 
 -13   5  13       50.90       58.52     15.19 o 
 -12   5  13      895.56      925.64     61.29 o 
 -11   5  13       58.59       60.24     20.64 o 
 -10   5  13     1093.41     1108.44     41.05 o 
  -9   5  13        8.44       -3.71     10.40 o 
  -8   5  13      973.55      860.19     39.58 o 
  -7   5  13       22.69        3.13      9.50 o 
  -6   5  13      342.20      297.06     22.39 o 
  -5   5  13      548.04      533.63     32.85 o 
  -4   5  13      835.74      759.64     43.59 o 
  -3   5  13       94.25       82.91     11.44 o 
  -2   5  13        7.20       38.52     24.50 o 
  -1   5  13      651.99      669.18     25.04 o 
   0   5  13      507.91      483.47     16.26 o 
   1   5  13      319.04      394.79     43.38 o 
   2   5  13        0.88        7.50     11.23 o 
   3   5  13       84.65      -20.42     29.10 o 
   4   5  13      240.07      269.73     32.90 o 
 -16   6  13       96.61      101.56     15.91 o 
 -15   6  13        0.95       26.65     16.68 o 
 -14   6  13      419.87      456.74     48.49 o 
 -13   6  13       74.10       99.72     16.40 o 
 -12   6  13       73.52       54.37     17.57 o 
 -11   6  13     2040.51     1992.30     50.34 o 
 -10   6  13       68.13       96.33     20.23 o 
  -9   6  13      861.35      891.48     25.02 o 
  -8   6  13        1.81       51.38     20.47 o 
  -7   6  13       46.97       80.10     24.11 o 
  -6   6  13       16.27      -13.87      9.25 o 
  -5   6  13       12.61       28.33     12.13 o 
  -4   6  13       30.82       82.66     36.80 o 
  -3   6  13      344.39      364.32     28.47 o 
  -2   6  13      480.33      508.17     24.39 o 
  -1   6  13      405.80      386.71     20.59 o 
   0   6  13      206.17      208.02     13.66 o 
   1   6  13      336.08      376.15     63.62 o 
   2   6  13      330.57      337.17     29.37 o 
   3   6  13       34.58      121.26     31.45 o 
 -16   7  13       82.05      141.59     60.18 o 
 -15   7  13       15.34      -20.89     26.54 o 
 -14   7  13      953.93      954.42     33.16 o 
 -13   7  13      105.46      121.71     18.65 o 
 -12   7  13      194.70      199.67     19.56 o 
 -11   7  13        2.27      -11.99     28.17 o 
 -10   7  13     1715.64     1667.07    108.13 o 
  -9   7  13      103.08      164.17     26.20 o 
  -8   7  13        2.89       43.63     48.52 o 
  -7   7  13      317.45      357.33     19.73 o 
  -6   7  13      145.85      136.25     14.32 o 
  -5   7  13        1.36       -7.15     13.63 o 
  -4   7  13      487.19      402.63     22.01 o 
  -3   7  13      140.71      118.35     13.87 o 
  -2   7  13      180.97      195.61     21.57 o 
  -1   7  13      831.11      854.73     23.52 o 
   0   7  13      393.79      423.52     26.60 o 
   1   7  13     1166.82     1287.66     58.95 o 
   2   7  13      183.63      183.12     32.61 o 
   3   7  13       31.05       44.70     28.51 o 
 -15   8  13       69.42       39.53     81.27 o 
 -14   8  13        0.04       10.79     16.07 o 
 -13   8  13      468.26      566.88     25.47 o 
 -12   8  13        2.09        1.36     24.29 o 
 -11   8  13      797.15      866.25     80.80 o 
 -10   8  13      123.14      132.98     45.03 o 
  -9   8  13      258.14      321.66     22.34 o 
  -8   8  13       30.92       54.53     42.35 o 
  -7   8  13      140.59      173.35     20.33 o 
  -6   8  13       17.15       31.84     12.70 o 
  -5   8  13      291.94      326.53     19.96 o 
  -4   8  13       13.18       -1.93     13.20 o 
  -3   8  13      331.04      323.30     40.03 o 
  -2   8  13      955.45     1059.98     49.90 o 
  -1   8  13      475.00      632.04     47.24 o 
   1   8  13      775.97      805.14     43.59 o 
   2   8  13      269.82      208.87     34.53 o 
 -15   9  13      136.59       96.29     15.78 o 
 -14   9  13       32.25       71.97     90.46 o 
 -13   9  13        0.30       -9.21     19.32 o 
 -12   9  13      504.57      525.84     26.20 o 
 -11   9  13       86.39       22.12     16.75 o 
 -10   9  13      256.02      310.01     22.93 o 
  -9   9  13      750.08      696.99     29.03 o 
  -8   9  13        0.27       79.15     15.40 o 
  -7   9  13      216.65      242.75    105.45 o 
  -6   9  13      224.20      215.65     21.57 o 
  -5   9  13       78.90       84.81     46.41 o 
  -4   9  13       41.56        1.10     27.84 o 
  -3   9  13      364.36      433.73     43.31 o 
  -2   9  13     1036.78     1050.92     34.87 o 
  -1   9  13      100.86      108.66     54.75 o 
   0   9  13      424.45      525.87     39.15 o 
   1   9  13      745.10      717.21     45.72 o 
   2   9  13      139.33      104.70     32.32 o 
 -14  10  13        1.02      -19.57     27.29 o 
 -13  10  13      503.17      430.90     37.97 o 
 -12  10  13        0.12       49.09     27.71 o 
 -11  10  13       26.86        2.42     16.70 o 
 -10  10  13       78.70       98.87     24.69 o 
  -9  10  13      120.31      149.11     17.29 o 
  -8  10  13      150.13      157.44     17.94 o 
  -7  10  13       82.37      102.82     23.94 o 
  -6  10  13       51.30       67.34     10.89 o 
  -5  10  13      189.32      184.94     10.67 o 
  -4  10  13      293.84      291.94     16.69 o 
  -3  10  13     1104.51     1000.22     30.39 o 
  -2  10  13       65.88      123.98     31.27 o 
  -1  10  13      373.49      399.85     40.70 o 
   0  10  13      477.93      452.44     39.05 o 
   1  10  13      235.98      296.78     37.51 o 
 -13  11  13      164.21      187.39     32.61 o 
 -12  11  13      611.36      723.81     41.76 o 
 -11  11  13      224.60      157.06     17.42 o 
 -10  11  13       13.96       -4.06     21.11 o 
  -9  11  13      170.39      142.20     45.44 o 
  -8  11  13        8.24       26.23     24.90 o 
  -7  11  13        0.14      -22.48     14.99 o 
  -6  11  13       62.57       64.97     25.92 o 
  -5  11  13       26.49      -18.75     17.59 o 
  -4  11  13      889.47      829.63     30.57 o 
  -3  11  13      283.08      320.62     22.79 o 
  -2  11  13      587.86      629.14     34.72 o 
  -1  11  13      111.51       78.13     31.89 o 
   0  11  13      376.22      372.60     39.16 o 
 -12  12  13      414.45      469.89     40.12 o 
 -11  12  13      528.68      485.67     84.95 o 
 -10  12  13      794.89      744.12     48.12 o 
  -9  12  13       95.39       60.79     18.38 o 
  -8  12  13       30.53       60.15     26.36 o 
  -7  12  13      122.39      112.52     22.03 o 
  -6  12  13       60.10        8.84     17.53 o 
  -5  12  13        3.40       52.19     18.72 o 
  -4  12  13      103.29       95.85     14.66 o 
  -3  12  13      427.53      444.14     24.95 o 
  -1  12  13      401.12      413.95     40.41 o 
  -9  13  13        4.61       18.71     16.86 o 
  -8  13  13       25.81      -26.03     19.74 o 
  -7  13  13       88.68       29.25     24.83 o 
  -6  13  13       99.52       85.14     18.29 o 
  -5  13  13       47.00       23.67     14.42 o 
  -4  13  13      133.41      144.22     20.03 o 
  -3  13  13      119.83       96.24     30.19 o 
  -7  14  13        0.21       25.00     39.39 o 
  -6  14  13      472.12      493.60     42.95 o 
 -17   0  14      216.38      270.68     30.81 o 
 -16   0  14      345.80      369.55     33.54 o 
 -15   0  14     1199.30     1340.27     57.63 o 
 -14   0  14       28.61      135.80     27.76 o 
 -13   0  14        7.71       96.06     27.09 o 
 -12   0  14      122.15      187.72     26.80 o 
 -11   0  14     2055.39     2043.27     73.98 o 
 -10   0  14      611.70      656.09     40.29 o 
  -9   0  14       10.64      -14.99     13.84 o 
  -8   0  14       40.75       23.78     14.12 o 
  -7   0  14       71.07       72.00     13.68 o 
  -6   0  14       66.35       92.49     10.49 o 
  -5   0  14      556.24      570.30     37.67 o 
  -4   0  14     1135.66     1213.29     71.66 o 
  -3   0  14      484.47      455.27     46.04 o 
  -2   0  14     1252.43     1209.98     28.18 o 
  -1   0  14       32.78       26.98     11.23 o 
   0   0  14      111.63      110.16     38.90 o 
   1   0  14        6.61       51.92     78.77 o 
   2   0  14        5.15      -25.67     17.11 o 
   3   0  14        9.96        3.29     23.61 o 
 -17   1  14       24.25       22.85     15.01 o 
 -16   1  14      428.29      470.89     52.09 o 
 -15   1  14        8.79       13.54     41.59 o 
 -14   1  14      238.93      210.84     18.48 o 
 -13   1  14       75.86       82.34     25.68 o 
 -12   1  14      404.24      356.72     23.80 o 
 -11   1  14      730.58      637.25     37.86 o 
 -10   1  14       71.69       90.12     23.44 o 
  -9   1  14       56.22       64.06     37.86 o 
  -8   1  14     1077.40      981.37     20.28 o 
  -7   1  14      504.73      482.57     13.06 o 
  -6   1  14      161.23      173.32     22.42 o 
  -5   1  14      374.95      405.49     12.22 o 
  -4   1  14       14.70       16.19      7.25 o 
  -3   1  14     2189.27     2211.88     47.50 o 
  -2   1  14       43.58       39.48     15.00 o 
  -1   1  14      291.96      296.92     14.72 o 
   0   1  14       28.51       30.63     11.49 o 
   1   1  14        3.19       -1.87     17.07 o 
   2   1  14      135.12      142.91     15.14 o 
   3   1  14      993.86     1008.09     23.67 o 
 -17   2  14      518.40      477.13     71.60 o 
 -16   2  14        4.93       -0.82     35.98 o 
 -15   2  14      190.40      220.59     32.37 o 
 -14   2  14        0.03       29.11     14.38 o 
 -13   2  14      467.96      541.71     36.10 o 
 -12   2  14      179.35      202.35     18.38 o 
 -11   2  14      914.12      975.13     32.78 o 
 -10   2  14       50.86       38.70     17.11 o 
  -9   2  14      134.79      127.34     46.76 o 
  -8   2  14       67.71       56.80     11.06 o 
  -7   2  14       88.06      111.15     19.92 o 
  -6   2  14       12.51       11.46     11.49 o 
  -5   2  14        0.89       13.75     23.26 o 
  -4   2  14      533.93      591.19     16.79 o 
  -3   2  14        2.76       14.70     11.47 o 
  -2   2  14     2221.80     2181.07     41.82 o 
  -1   2  14       47.03       58.90     11.04 o 
   0   2  14       21.71        5.87      7.52 o 
   1   2  14        3.37        1.93     17.41 o 
   2   2  14      219.14      272.57     36.57 o 
   3   2  14      150.60      168.25     17.94 o 
 -16   3  14      239.66      291.55     46.36 o 
 -15   3  14       88.53      182.14     17.73 o 
 -14   3  14      342.77      393.66     37.85 o 
 -13   3  14      368.38      327.54     36.03 o 
 -12   3  14     1605.12     1641.10     45.69 o 
 -11   3  14       46.47       99.36     23.69 o 
 -10   3  14      554.52      502.10     95.25 o 
  -9   3  14       88.18       77.98     17.03 o 
  -8   3  14        3.97      -10.56      7.04 o 
  -7   3  14        8.20       52.03     25.43 o 
  -6   3  14      490.11      470.70     15.51 o 
  -5   3  14     3126.73     3050.46     42.78 o 
  -4   3  14       50.24       22.45      9.62 o 
  -3   3  14       18.86        8.47      8.51 o 
  -2   3  14       26.37       48.65     13.09 o 
  -1   3  14      308.87      308.19     14.56 o 
   0   3  14       57.52       95.79     19.54 o 
   1   3  14      102.96      172.91     19.26 o 
   2   3  14       33.12        0.57     12.16 o 
 -16   4  14       75.00       29.88     16.33 o 
 -15   4  14      133.17       59.99     78.82 o 
 -14   4  14      197.24      207.34     20.63 o 
 -13   4  14      478.64      506.97     27.09 o 
 -12   4  14       20.60       12.50     25.45 o 
 -11   4  14      851.82      807.94     66.89 o 
 -10   4  14        3.01      -27.84     18.56 o 
  -9   4  14      266.22      245.04     41.06 o 
  -8   4  14        5.77       41.36     58.82 o 
  -7   4  14      339.61      314.74     27.08 o 
  -6   4  14      373.90      364.03     19.89 o 
  -5   4  14       22.69       12.92     12.03 o 
  -4   4  14      768.94      736.17     30.43 o 
  -3   4  14        0.23       11.81     13.37 o 
  -2   4  14      504.15      555.94     24.48 o 
  -1   4  14      394.42      355.40     18.45 o 
   0   4  14      171.32      180.66     16.99 o 
   1   4  14      290.92      200.70     31.74 o 
   2   4  14        0.12       17.82     27.45 o 
 -16   5  14      122.54      156.05     25.99 o 
 -15   5  14      562.56      612.76     28.06 o 
 -14   5  14     1351.45     1433.05     67.86 o 
 -13   5  14      193.97      221.76     25.98 o 
 -12   5  14      588.65      609.64     58.09 o 
 -11   5  14       69.03       38.70     24.44 o 
 -10   5  14      480.49      423.60     45.87 o 
  -9   5  14       92.96      136.38     74.27 o 
  -8   5  14       18.27      -16.67     29.16 o 
  -7   5  14       16.10       52.73     43.76 o 
  -6   5  14      186.48      217.95     14.52 o 
  -5   5  14      711.95      659.74     23.07 o 
  -4   5  14     1018.42     1072.74     30.03 o 
  -3   5  14       94.72       82.13     22.38 o 
  -2   5  14        9.08      -18.51     16.29 o 
  -1   5  14       10.38       21.66     27.81 o 
   0   5  14      254.18      250.03     18.94 o 
   1   5  14        8.40       63.41     80.61 o 
   2   5  14        0.11       19.49     33.23 o 
 -15   6  14      684.03      709.16     29.73 o 
 -14   6  14      228.27      280.40     22.48 o 
 -13   6  14      413.13      484.66     38.78 o 
 -12   6  14       20.44       -4.50     12.54 o 
 -11   6  14      438.92      454.69     25.15 o 
 -10   6  14       73.50       62.04     23.37 o 
  -9   6  14      262.51      247.13     36.57 o 
  -8   6  14        0.30       57.26     17.69 o 
  -7   6  14       35.16       26.17     24.76 o 
  -6   6  14     1074.84     1052.83     54.48 o 
  -5   6  14        9.37       26.11     11.78 o 
  -4   6  14      305.74      292.95     18.64 o 
  -3   6  14     1520.36     1634.97     44.10 o 
  -2   6  14       17.97        4.16     21.62 o 
  -1   6  14       17.57      -22.00     14.66 o 
   0   6  14      206.48      254.79     21.06 o 
   1   6  14      458.08      431.99     36.79 o 
   2   6  14        0.01      -15.86     33.55 o 
 -15   7  14      131.17      144.17     63.40 o 
 -14   7  14      669.91      586.11     28.06 o 
 -13   7  14      149.88      106.91     19.10 o 
 -12   7  14      244.53      213.06     45.17 o 
 -11   7  14        1.63       23.55     18.56 o 
 -10   7  14      347.89      397.27     47.21 o 
  -9   7  14      145.17      174.55     20.98 o 
  -8   7  14       19.64      -27.96     18.64 o 
  -7   7  14      291.01      280.11     17.82 o 
  -6   7  14        0.29        0.48     16.09 o 
  -5   7  14       84.70      115.07     30.65 o 
  -4   7  14      754.58      675.48     36.88 o 
  -3   7  14        4.78       20.86     27.86 o 
  -2   7  14       18.24      -19.79     29.37 o 
  -1   7  14        0.30      -18.57     13.00 o 
   0   7  14      391.48      450.61     39.86 o 
   1   7  14        0.90       31.11     21.89 o 
 -14   8  14      476.82      508.97     31.57 o 
 -13   8  14      447.52      549.09     59.11 o 
 -12   8  14       81.19      120.80     25.51 o 
 -11   8  14      772.84      850.20     32.65 o 
 -10   8  14       88.11       70.92     25.50 o 
  -9   8  14       54.53       97.35     16.62 o 
  -8   8  14      128.93      240.98     48.49 o 
  -7   8  14        0.69       40.81     19.10 o 
  -6   8  14      494.21      467.89     24.51 o 
  -5   8  14        2.09       -6.14     12.85 o 
  -4   8  14       52.30       52.46     41.91 o 
  -3   8  14      676.98      685.80     26.47 o 
  -2   8  14      174.09      234.52     36.39 o 
  -1   8  14      217.45      216.01     47.82 o 
   0   8  14        0.74      -40.81     27.20 o 
 -14   9  14      713.92      765.65     45.73 o 
 -13   9  14       33.86       34.96     38.93 o 
 -12   9  14        1.99       90.70     38.83 o 
 -11   9  14       95.06      115.69     63.90 o 
 -10   9  14       71.08       44.65     18.31 o 
  -9   9  14      184.45      212.92     47.21 o 
  -8   9  14      610.89      675.95     42.51 o 
  -7   9  14      534.78      499.88     25.24 o 
  -6   9  14       19.79       -0.82     20.74 o 
  -5   9  14      256.48      201.79     20.94 o 
  -4   9  14       26.83       36.84     13.99 o 
  -3   9  14       62.83        4.14     16.65 o 
  -2   9  14      370.34      388.92     73.82 o 
  -1   9  14        2.32      -43.55     29.03 o 
   0   9  14      314.34      291.31     30.95 o 
 -13  10  14      556.31      534.72     40.32 o 
 -12  10  14        7.91      -26.14     28.70 o 
 -11  10  14       31.90       44.15     18.03 o 
 -10  10  14      662.73      758.92     38.00 o 
  -9  10  14      130.03      170.96     32.56 o 
  -8  10  14      202.52      216.42     20.28 o 
  -7  10  14      288.73      301.00     34.72 o 
  -6  10  14        2.47       24.39     15.16 o 
  -5  10  14      311.66      313.82     23.76 o 
  -4  10  14       11.42        9.79     19.98 o 
  -3  10  14     1087.70     1246.37     66.31 o 
  -2  10  14       76.63       45.78     22.67 o 
  -1  10  14       65.20       92.22     31.15 o 
 -12  11  14      275.60      322.42     35.89 o 
 -11  11  14       36.00        4.70     16.93 o 
 -10  11  14      128.92       77.66     19.44 o 
  -9  11  14       87.07       99.89     19.40 o 
  -8  11  14      567.00      571.19     38.78 o 
  -7  11  14       93.47      146.08     46.73 o 
  -6  11  14      747.81      717.09     29.02 o 
  -5  11  14        8.47      -42.85     28.57 o 
  -4  11  14        3.13       11.45     28.34 o 
  -3  11  14       10.69       34.66     37.62 o 
  -2  11  14       39.15      -28.02     30.40 o 
 -10  12  14      459.35      459.05     25.36 o 
  -9  12  14      122.33      157.55     40.53 o 
  -8  12  14       20.99       15.53     22.87 o 
  -7  12  14      792.53      900.89     34.04 o 
  -6  12  14       39.44       75.55     53.90 o 
  -5  12  14      355.57      377.06     24.65 o 
  -4  12  14       23.05        1.23     47.61 o 
 -16   1  15        0.24       41.03     15.71 o 
 -15   1  15        1.00      -22.74     24.66 o 
 -14   1  15        6.83      -15.27     18.32 o 
 -13   1  15      182.73      171.74     85.48 o 
 -12   1  15       35.93       48.79     14.68 o 
 -11   1  15      324.97      398.85     38.89 o 
 -10   1  15       10.79      -13.19     12.81 o 
  -9   1  15      218.37      235.68     28.41 o 
  -8   1  15      107.37      127.11     31.07 o 
  -7   1  15       18.55       29.87      8.65 o 
  -6   1  15        0.08       34.21      9.04 o 
  -5   1  15      105.90       93.91     12.99 o 
  -4   1  15      138.09      179.85     26.74 o 
  -3   1  15       53.58       40.13      7.48 o 
  -2   1  15       31.84       40.11     18.33 o 
  -1   1  15       33.59       43.38     27.21 o 
   0   1  15       20.62       48.86     20.95 o 
   1   1  15       79.07       50.14     19.45 o 
 -16   2  15       23.14      114.86     41.82 o 
 -15   2  15       68.36       44.74     73.00 o 
 -14   2  15      259.61      211.20     19.22 o 
 -13   2  15        2.75       15.21     25.83 o 
 -12   2  15      106.99      166.78     30.24 o 
 -11   2  15       12.28       39.59     65.18 o 
 -10   2  15      401.23      397.51     24.70 o 
  -9   2  15        5.56       19.78     22.38 o 
  -8   2  15      285.93      278.07     23.51 o 
  -7   2  15      343.50      299.38     17.00 o 
  -6   2  15       42.10       28.07      8.76 o 
  -5   2  15      201.24      222.01     15.50 o 
  -4   2  15      627.40      598.94     13.92 o 
  -3   2  15      282.49      283.36     13.64 o 
  -2   2  15       51.49       58.88      8.82 o 
  -1   2  15      150.06      186.77     12.99 o 
   0   2  15      158.59      178.87     12.26 o 
   1   2  15       10.77       22.32     13.65 o 
 -16   3  15       10.81       17.69     40.35 o 
 -15   3  15      217.32      175.06     46.93 o 
 -14   3  15       63.77      102.17     89.06 o 
 -13   3  15        7.47      -28.94     19.29 o 
 -12   3  15      454.52      471.80     36.04 o 
 -11   3  15      257.01      315.90     64.29 o 
 -10   3  15      245.85      206.40     59.21 o 
  -9   3  15      724.74      718.82     18.13 o 
  -8   3  15       28.02       32.88     15.92 o 
  -7   3  15      420.27      432.94     16.02 o 
  -6   3  15        0.08      -13.41     31.94 o 
  -5   3  15      142.00      130.54     25.28 o 
  -4   3  15       14.38       21.70     18.13 o 
  -3   3  15      560.53      524.47     18.82 o 
  -2   3  15      444.19      372.66     19.86 o 
  -1   3  15      234.88      234.79     30.85 o 
   0   3  15      266.07      307.58     14.81 o 
   1   3  15       38.18       20.69     12.10 o 
 -15   4  15      169.80      176.73     22.50 o 
 -14   4  15       17.50       -9.48     56.51 o 
 -13   4  15      218.59      216.18     52.14 o 
 -12   4  15       75.12       68.54     47.77 o 
 -11   4  15       30.95       81.71     20.22 o 
 -10   4  15      136.57      148.87     59.39 o 
  -9   4  15      160.17      185.14     31.09 o 
  -8   4  15     1718.66     1663.81     34.53 o 
  -7   4  15        3.18       -8.97     10.71 o 
  -6   4  15      182.25      198.69     23.22 o 
  -5   4  15      220.16      222.36     14.48 o 
  -4   4  15        8.85        1.67     18.25 o 
  -3   4  15      197.26      223.47     17.67 o 
  -2   4  15      144.37      191.80     15.34 o 
  -1   4  15      396.05      418.20     20.79 o 
   0   4  15      453.10      452.97     26.00 o 
 -15   5  15       26.33        6.46     17.84 o 
 -14   5  15      627.71      611.94     32.35 o 
 -13   5  15      410.58      355.24     33.22 o 
 -12   5  15       25.27      -14.27     25.14 o 
 -11   5  15      309.95      277.08     44.54 o 
 -10   5  15       55.77       69.84     27.02 o 
  -9   5  15      253.90      231.10     34.99 o 
  -8   5  15      196.80      199.19     19.33 o 
  -7   5  15      522.26      560.15     32.02 o 
  -6   5  15      114.50      117.40     13.10 o 
  -5   5  15      788.75      743.42     23.66 o 
  -4   5  15      501.98      504.37     52.62 o 
  -3   5  15      119.78      229.96     49.36 o 
  -2   5  15      151.00      216.27     19.45 o 
  -1   5  15      140.78      126.37     20.61 o 
   0   5  15       66.62       83.58     22.07 o 
 -15   6  15      122.70      209.63     20.28 o 
 -14   6  15       94.19      115.35     25.33 o 
 -13   6  15      128.41      162.53     40.35 o 
 -12   6  15        0.54      -17.39     18.57 o 
 -11   6  15      191.72      214.47     26.80 o 
 -10   6  15      305.50      366.31     24.27 o 
  -9   6  15       57.04       47.98     19.66 o 
  -8   6  15     1413.61     1348.37     53.30 o 
  -7   6  15        0.61       42.06     26.02 o 
  -6   6  15      553.29      453.20     23.76 o 
  -5   6  15      111.74       90.19     20.52 o 
  -4   6  15       41.16       70.87     46.23 o 
  -3   6  15      597.68      581.34     36.38 o 
  -2   6  15      159.03      170.94     17.13 o 
  -1   6  15      272.32      210.30     34.35 o 
   0   6  15       25.38       20.92     18.04 o 
 -14   7  15      316.35      339.24     34.27 o 
 -13   7  15      173.24      125.44     19.64 o 
 -12   7  15        0.23       19.81     18.68 o 
 -11   7  15        0.56        7.40     33.84 o 
 -10   7  15        0.06       43.61     27.76 o 
  -9   7  15      486.30      431.90     29.81 o 
  -8   7  15       84.71       38.52     19.38 o 
  -7   7  15      647.18      704.39     42.09 o 
  -6   7  15       20.93       43.24     13.38 o 
  -5   7  15      661.73      629.77     30.27 o 
  -4   7  15      342.17      375.47     40.68 o 
  -3   7  15      182.21      205.68     37.91 o 
  -2   7  15        0.04       26.05     16.42 o 
  -1   7  15       45.66      164.44     33.66 o 
 -13   8  15        2.92       34.22     18.62 o 
 -12   8  15       26.07       30.62     18.49 o 
 -11   8  15       45.22       -1.46     27.51 o 
 -10   8  15        1.91       -0.08     29.10 o 
  -9   8  15       41.06      -44.09     29.39 o 
  -8   8  15     1019.76     1082.97     36.58 o 
  -7   8  15       53.74       52.15     20.31 o 
  -6   8  15      394.79      511.52     37.93 o 
  -5   8  15       84.33      136.53     35.50 o 
  -4   8  15      747.49      858.58     33.44 o 
  -3   8  15      387.27      355.39     23.56 o 
  -2   8  15        0.51      184.24     33.60 o 
 -12   9  15        8.73      -21.32     14.21 o 
 -11   9  15        0.25      -24.22     33.67 o 
 -10   9  15      142.52      111.71     17.75 o 
  -9   9  15      446.57      435.88     24.99 o 
  -8   9  15      152.30      219.92     31.49 o 
  -7   9  15      142.67      163.11     57.49 o 
  -6   9  15      149.05      155.94     37.45 o 
  -5   9  15     1370.82     1367.76     57.28 o 
  -4   9  15       64.24       28.31     59.92 o 
  -3   9  15      124.97      102.96     17.91 o 
 -11  10  15       59.22      118.44     41.60 o 
 -10  10  15       53.64       27.65     32.57 o 
  -9  10  15       54.13      -19.95     15.52 o 
  -8  10  15        2.38       13.08     17.30 o 
  -7  10  15       15.91       23.16     19.45 o 
  -6  10  15     1151.96     1230.40     39.43 o 
  -5  10  15      259.21      295.53     55.02 o 
  -4  10  15      942.42     1032.71     37.14 o 
  -9  11  15      187.59      273.98     75.03 o 
  -8  11  15        0.75       52.78     22.86 o 
  -7  11  15      159.01      141.89     30.57 o 
  -6  11  15      235.67      235.43     22.38 o 
 -15   0  16        5.33        0.60     26.46 o 
 -14   0  16        0.99       19.56     23.99 o 
 -13   0  16      132.87      141.31     28.57 o 
 -12   0  16      285.08      255.67     32.64 o 
 -11   0  16      188.05      176.88     29.12 o 
  -9   0  16     1224.88     1067.17     52.81 o 
  -8   0  16     2044.02     2013.06     76.36 o 
  -6   0  16      635.59      645.14     50.58 o 
  -5   0  16      115.12       76.40     16.33 o 
  -4   0  16       41.80       45.88     13.97 o 
  -3   0  16      227.87      200.41     21.15 o 
  -2   0  16      388.97      470.85     30.12 o 
  -1   0  16     1190.78     1135.02     35.01 o 
 -15   1  16       11.06      -41.17     27.44 o 
 -14   1  16       17.35        7.63     24.82 o 
 -13   1  16        3.80       56.96     19.62 o 
 -12   1  16        3.36       32.89     26.71 o 
 -11   1  16      791.09      724.42     31.16 o 
 -10   1  16      660.32      668.48     66.88 o 
  -9   1  16     1328.10     1298.19     40.30 o 
  -8   1  16      361.49      371.60     24.63 o 
  -7   1  16      715.64      672.88     21.88 o 
  -6   1  16      131.97      130.22     16.95 o 
  -5   1  16      113.12      150.19     12.90 o 
  -4   1  16        1.40       -5.11     21.99 o 
  -3   1  16        0.11       -3.83     19.11 o 
  -2   1  16      417.89      394.73     21.26 o 
  -1   1  16      131.83      148.46     19.48 o 
 -15   2  16       20.91       47.95     16.38 o 
 -14   2  16      175.89      191.50     18.84 o 
 -13   2  16       27.96      -35.16     23.44 o 
 -12   2  16       66.98       43.38     18.02 o 
 -11   2  16      109.01      141.61     54.84 o 
 -10   2  16     1304.20     1389.60     42.32 o 
  -9   2  16      861.70      771.46     30.77 o 
  -8   2  16      948.45      932.33     77.26 o 
  -7   2  16      219.82      216.59     37.80 o 
  -6   2  16       83.59       91.30     15.27 o 
  -5   2  16        6.28       -2.56     10.84 o 
  -4   2  16       35.57       51.29     11.82 o 
  -3   2  16      414.90      376.79     16.57 o 
  -2   2  16       11.40       27.30     10.39 o 
  -1   2  16      372.92      415.22     16.29 o 
 -14   3  16       33.72       33.67     62.09 o 
 -13   3  16       22.59       36.60     19.04 o 
 -12   3  16      111.08      105.59     20.16 o 
 -11   3  16      135.29       64.68     19.74 o 
 -10   3  16      101.85      101.83     29.90 o 
  -9   3  16      902.53      908.01     62.55 o 
  -8   3  16      309.16      391.42     64.57 o 
  -7   3  16      447.39      499.91     17.65 o 
  -6   3  16      109.36       80.39     25.54 o 
  -5   3  16       15.51       38.55     11.59 o 
  -4   3  16       14.54        9.35     19.02 o 
  -3   3  16       31.75       22.66     15.07 o 
  -2   3  16      230.60      257.35     17.99 o 
  -1   3  16        3.59       -4.09     19.79 o 
 -14   4  16      144.85      295.78     35.80 o 
 -13   4  16       90.81      181.16     53.24 o 
 -12   4  16       38.56       13.69     53.36 o 
 -11   4  16      391.80      413.63     23.90 o 
 -10   4  16      443.77      439.61     25.84 o 
  -9   4  16        8.31       -1.50     19.71 o 
  -8   4  16      562.27      550.87     28.57 o 
  -7   4  16      502.31      494.11     27.25 o 
  -6   4  16        7.45       59.46     22.38 o 
  -5   4  16        0.95      -15.84     10.56 o 
  -4   4  16       10.29        9.58     13.67 o 
  -3   4  16      169.20      207.81     30.42 o 
  -2   4  16      175.34      214.45     17.03 o 
 -14   5  16      432.89      369.69     24.11 o 
 -13   5  16       17.41       12.30     27.51 o 
 -12   5  16      238.58      252.35     53.63 o 
 -11   5  16       34.04      131.11     18.91 o 
 -10   5  16       67.30       70.21     47.69 o 
  -9   5  16       30.23        3.26     15.54 o 
  -8   5  16     1028.37     1039.27     36.62 o 
  -7   5  16      102.23      143.10     50.96 o 
  -6   5  16       11.85       32.91     15.73 o 
  -5   5  16       24.40       69.59     36.57 o 
  -4   5  16      200.71      182.04     14.44 o 
  -3   5  16       16.85       15.94     15.02 o 
  -2   5  16      154.79      227.47     19.74 o 
 -13   6  16      212.65      175.10     21.20 o 
 -12   6  16       39.78      115.19     18.93 o 
 -11   6  16      124.04       63.53     19.83 o 
 -10   6  16       80.18      160.96     24.64 o 
  -9   6  16        5.37      -15.16     27.59 o 
  -8   6  16        5.87        0.66     25.22 o 
  -7   6  16       23.79       -5.07     19.19 o 
  -6   6  16       54.14      112.13     28.90 o 
  -5   6  16      136.19      141.15     25.72 o 
  -3   6  16      588.99      655.34     71.63 o 
 -12   7  16      296.66      272.02     35.38 o 
 -11   7  16       12.17      -27.99     18.66 o 
 -10   7  16       84.88       57.82     20.74 o 
  -9   7  16        6.47       85.88     29.71 o 
  -8   7  16      139.41      256.60     21.42 o 
  -7   7  16       96.81      137.07     83.48 o 
  -6   7  16        1.52      -40.77     27.18 o 
  -5   7  16      224.13      207.34     29.06 o 
  -4   7  16      150.69      137.92     22.57 o 
 -11   8  16      131.72      162.61     19.36 o 
 -10   8  16       69.43       44.00     37.50 o 
  -9   8  16      114.71       84.33     20.61 o 
  -8   8  16      406.99      467.44     31.11 o 
  -7   8  16      255.42      328.69     35.03 o 
  -6   8  16       14.44       25.72     53.66 o 
  -5   8  16        1.84      -19.70     29.05 o 
  -8   9  16       11.88       52.73     55.84 o 
  -7   9  16       30.19       35.07     28.49 o 
 -13   1  17       20.06       23.30     38.29 o 
 -12   1  17       25.27       42.77     20.11 o 
 -11   1  17        7.93       65.48     42.84 o 
 -10   1  17      152.45      165.25     55.32 o 
  -9   1  17       87.23       49.11     20.22 o 
  -8   1  17       32.62      -11.86     17.44 o 
  -7   1  17       16.88       38.07     27.43 o 
  -6   1  17        1.15      -29.14     19.43 o 
  -5   1  17       12.73        9.30     15.29 o 
  -4   1  17       13.60       25.95     12.45 o 
 -13   2  17      204.15      228.94     23.02 o 
 -12   2  17       77.89       36.71     61.66 o 
 -11   2  17       54.05       64.61     19.48 o 
 -10   2  17       46.11       88.18     27.49 o 
  -9   2  17        4.36      -44.44     29.62 o 
  -8   2  17       16.36       11.16     35.52 o 
  -7   2  17       27.58       94.08     29.84 o 
  -6   2  17       26.91       25.17     19.65 o 
  -5   2  17        3.64      -12.28     41.36 o 
  -4   2  17       60.15       41.29     25.98 o 
 -13   3  17      278.08      197.66     22.82 o 
 -12   3  17      110.65       77.87     16.93 o 
 -11   3  17      127.57      199.58     63.61 o 
 -10   3  17      364.17      394.49     40.68 o 
  -9   3  17       35.43       47.35     56.32 o 
  -8   3  17        7.22       -9.74     36.83 o 
  -7   3  17      119.43       64.24     46.00 o 
  -6   3  17       26.26       43.49     19.87 o 
  -5   3  17      103.25      126.95     19.09 o 
  -4   3  17        7.39       -5.38     17.91 o 
 -12   4  17      429.19      416.54     25.16 o 
 -11   4  17       99.25      131.54     28.12 o 
 -10   4  17       10.93       10.18     20.05 o 
  -9   4  17      235.81      305.69     22.94 o 
  -8   4  17      223.70      273.02     21.83 o 
  -7   4  17       20.65       45.84     16.74 o 
  -6   4  17       22.71      -29.17     19.45 o 
  -5   4  17       58.10       61.11     60.92 o 
 -11   5  17      207.19      179.41     26.55 o 
 -10   5  17      389.18      366.62     53.78 o 
  -9   5  17      255.50      281.70     20.65 o 
  -8   5  17       13.71       21.99     20.69 o 
  -7   5  17       37.05       37.94     49.72 o 
  -6   5  17        0.10       27.97     19.56 o 
  -5   5  17       83.09       78.38     24.23 o 
 -10   6  17      407.11      402.76     73.21 o 
  -9   6  17     1042.03     1047.73     60.23 o 
  -8   6  17       15.99      -39.15     26.10 o 
                                                 
